# Supplementary material for: The Highly Conserved Codon following the Slippery Sequence Supports −1 Frameshift Efficiency at the HIV-1 Frameshift Site
Source: PLoS One. 2015 Mar 25;10(3):e0122176. doi: 10.1371/journal.pone.0122176 (PMC4373837; doi:10.1371/journal.pone.0122176)
Supplement: S1 File — The reporter system contains two fluorescent proteins, separated by the HIV-1 group M −1 PRF element, with the downstream protein positioned in the −1 frame [29]. ‘Null0’ refers to an in-frame control reporter, and ‘controls’ refers to background fluorescence values from mock-transfected cell lysate. The mean ± SEM frameshift efficiencies for three replicates from one experiment are shown in the included graph. (XLSX) [file pone.0122176.s004.xlsx]

## Sheet: Sheet1
HIV-1 frameshifting in a bifluoresent reporter system
0-frame reporter
	GGG	UGA	UAG	GGA	Null0	Controls
A	3858	4208	2695	3256	58221	1792
B	4027	4403	3352	3257	63674	1826
C	4139	4221	2962	3487	61670	1964
D
E
F
G
H
Average	4008	4277.33	3003	3333.33	61188.3	1860.67
Standard Deviation	141.46	109.024	330.413	133.08	2758.22	91.0897
Background	1860.67	1860.67	1860.67	1860.67	1860.67
St Dev Background	91.0897	91.0897	91.0897	91.0897	91.0897
–1-frame reporter
	GGG	UGA	UAG	GGA	Null0	Controls
A	29290	58831	26282	25202	44449	1668
B	30950	58528	30037	24971	48346	1657
C	30002	57595	26534	24056	47897	1813
D
E
F
G
H
Average	30080.7	58318	27617.7	24743	46897.3	1712.67
Standard Deviation	832.791	644.204	2098.99	606.067	2132.17	87.0651
Background	1712.67	1712.67	1712.67	1712.67	1712.67
St Dev Background	87.0651	87.0651	87.0651	87.0651	87.0651
Identify of intercodon	GGG	UGA	UAG	GGA
A	5.67053	3.20428	2.78134	4.71622
B	5.67212	3.42068	4.05911	4.63353
C	5.95541	3.12298	3.11599	5.28492
Mean	5.76602	3.24931	3.31882	4.87822
SEM	0.094697	0.0888386	0.382547	0.204747
