# Supplementary material for: The Highly Conserved Codon following the Slippery Sequence Supports −1 Frameshift Efficiency at the HIV-1 Frameshift Site
Source: PLoS One. 2015 Mar 25;10(3):e0122176. doi: 10.1371/journal.pone.0122176 (PMC4373837; doi:10.1371/journal.pone.0122176)
Supplement: S2 File — A. Quantitative PCR. Threshold cycle (Ct) values for target gene (TG) eRF1 and reference gene (RG) 18S rRNA. Two pooled replicates were tested, each containing cell lysate from four individually transfected wells (a total of eight transfections). Three technical replicates were made for each pooled sample. Data were analysed using the comparative CT method to give fold differences and standard deviations. B, baseline; T, threshold; NTC, no template control; 0ug, non-transfected control. ‘-ve’, ‘90’ and ‘1186’ correspond to the shRNA vectors that were transfected. C. Stop codon readthrough. Values for Renilla luciferase (Rluc) and firefly luciferase (Luc+) are in relative light units. Background (bkgd) values (cell lysate alone) were subtracted from each measurement. The percentage of readthrough of the stop signal for each sample was calculated using the corresponding sense readthrough control (RT) from each replicate plate. Replicates are from three individual experiments. ‘-ve’, ‘90’ and ‘1186’ correspond to the shRNA vectors that were transfected. D. Antizyme frameshifting. Values for Renilla luciferase (Rluc) and firefly luciferase (Luc+) are in relative light units. Background (bkgd) values (cell lysate alone) were subtracted from each measurement. The relative frameshift efficiency for each sample was calculated using the corresponding average readthrough control from each replicate plate. Replicates are from one experiment. The value in bold italics was not included as it was greater than two standard deviations above the mean. Az, antizyme; RT, readthrough control. ‘-ve’, ‘90’ and ‘1186’ correspond to the shRNA vectors that were transfected. E. HIV frameshifting. Values for Renilla luciferase (Rluc) and firefly luciferase (Luc+) are in relative light units. Background (bkgd) values (cell lysate alone) were subtracted from each measurement. The relative frameshift efficiency for each sample was calculated using the corresponding readthrough control from each [file pone.0122176.s005.xlsx]

## Sheet: Sheet1
Fig 4A: qPCR
eRF1: B=3-15, T=0.45
18S: B=3-5, T=0.3
Well	Sample Name	Detector	Task	Ct	StdDev Ct		Sample	Average CT	SD CT	delta CT	delta CT SD	delta delta CT	Fold difference	plus SD	minus SD	Y error plus	Y error minus
A1	eRF1 NTC	SM-eRF1	NTC	Undetermined			TG 0ug	28.4167	0.118771	18.9783	0.161503	0	1	1.11845	0.894093	0.118452	0.105907		"None"
A2	eRF1 NTC	SM-eRF1	NTC	Undetermined			TG -ve	28.3883	0.294986	19.125	0.397848	0.146667	0.903335	1.19018	0.685622	0.286846	0.217713		"-"
A3	eRF1 NTC	SM-eRF1	NTC	Undetermined			TG 90	29.295	0.192536	19.8483	0.23138	0.87	0.547147	0.642327	0.46607	0.0951802	0.0810764		"anti-eRF1"
A4	eRF1 0ug 1	SM-eRF1	Unknown	28.48	0.031		TG 1186	29.6833	0.44769	20.2867	0.494948	1.30833	0.403787	0.569045	0.286522	0.165258	0.117265
A5	eRF1 0ug 1	SM-eRF1	Unknown	28.48	0.031		RG 0ug	9.43833	0.109438
A6	eRF1 0ug 1	SM-eRF1	Unknown	28.53	0.031		RG -ve	9.26333	0.266958
A7	eRF1 0ug 2	SM-eRF1	Unknown	28.37	0.121		RG 90	9.44667	0.128323
A8	eRF1 0ug 2	SM-eRF1	Unknown	28.2	0.121		RG 1186	9.39667	0.211061
A9	eRF1 0ug 2	SM-eRF1	Unknown	28.44	0.121
A10	eRF1 -ve 1	SM-eRF1	Unknown	28.69	0.212
A11	eRF1 -ve 1	SM-eRF1	Unknown	28.79	0.212
A12	eRF1 -ve 1	SM-eRF1	Unknown	28.39	0.212
B1	eRF1 -ve 2	SM-eRF1	Unknown	28.1	0.09
B2	eRF1 -ve 2	SM-eRF1	Unknown	28.26	0.09
B3	eRF1 -ve 2	SM-eRF1	Unknown	28.1	0.09
B4	eRF1 90 1	SM-eRF1	Unknown	29.46	0.053
B5	eRF1 90 1	SM-eRF1	Unknown	29.52	0.053
B6	eRF1 90 1	SM-eRF1	Unknown	29.42	0.053
B7	eRF1 90 2	SM-eRF1	Unknown	29.09	0.041
B8	eRF1 90 2	SM-eRF1	Unknown	29.17	0.041
B9	eRF1 90 2	SM-eRF1	Unknown	29.11	0.041
B10	eRF1 1186 1	SM-eRF1	Unknown	29.27	0.116
B11	eRF1 1186 1	SM-eRF1	Unknown	29.41	0.116
B12	eRF1 1186 1	SM-eRF1	Unknown	29.18	0.116
C1	eRF1 1186 2	SM-eRF1	Unknown	29.94	0.125
C2	eRF1 1186 2	SM-eRF1	Unknown	30.18	0.125
C3	eRF1 1186 2	SM-eRF1	Unknown	30.12	0.125
C4	eRF1 0ug 1 -RT	SM-eRF1	Unknown	Undetermined
C5	eRF1 0ug 1 -RT	SM-eRF1	Unknown	Undetermined
C6	eRF1 0ug 1 -RT	SM-eRF1	Unknown	Undetermined
C7	eRF1 -ve 1 -RT	SM-eRF1	Unknown	Undetermined
C8	eRF1 -ve 1 -RT	SM-eRF1	Unknown	Undetermined
C9	eRF1 -ve 1 -RT	SM-eRF1	Unknown	Undetermined
C10	eRF1 90 1 -RT	SM-eRF1	Unknown	Undetermined
C11	eRF1 90 1 -RT	SM-eRF1	Unknown	Undetermined
C12	eRF1 90 1 -RT	SM-eRF1	Unknown	Undetermined
D1	eRF1 1186 1 -RT	SM-eRF1	Unknown	Undetermined
D2	eRF1 1186 1 -RT	SM-eRF1	Unknown	Undetermined
D3	eRF1 1186 1 -RT	SM-eRF1	Unknown	Undetermined
E1	18S NTC	SM-18SrRNA	NTC	5.2	24.578
E2	18S NTC	SM-18SrRNA	NTC	Undetermined
E3	18S NTC	SM-18SrRNA	NTC	39.95	24.578
E4	18S 0ug 1	SM-18SrRNA	Unknown	9.62	0.095
E5	18S 0ug 1	SM-18SrRNA	Unknown	9.45	0.095
E6	18S 0ug 1	SM-18SrRNA	Unknown	9.47	0.095
E7	18S 0ug 2	SM-18SrRNA	Unknown	9.29	0.064
E8	18S 0ug 2	SM-18SrRNA	Unknown	9.38	0.064
E9	18S 0ug 2	SM-18SrRNA	Unknown	9.42	0.064
E10	18S -ve 1	SM-18SrRNA	Unknown	9.49	0.188
E11	18S -ve 1	SM-18SrRNA	Unknown	9.63	0.188
E12	18S -ve 1	SM-18SrRNA	Unknown	9.25	0.188
F1	18S -ve 2	SM-18SrRNA	Unknown	8.88	0.172
F2	18S -ve 2	SM-18SrRNA	Unknown	9.12	0.172
F3	18S -ve 2	SM-18SrRNA	Unknown	9.21	0.172
F4	18S 90 1	SM-18SrRNA	Unknown	9.5	0.116
F5	18S 90 1	SM-18SrRNA	Unknown	9.26	0.116
F6	18S 90 1	SM-18SrRNA	Unknown	9.38	0.116
F7	18S 90 2	SM-18SrRNA	Unknown	9.57	0.114
F8	18S 90 2	SM-18SrRNA	Unknown	9.59	0.114
F9	18S 90 2	SM-18SrRNA	Unknown	9.38	0.114
F10	18S 1186 1	SM-18SrRNA	Unknown	9.21	0.116
F11	18S 1186 1	SM-18SrRNA	Unknown	9.35	0.116
F12	18S 1186 1	SM-18SrRNA	Unknown	9.12	0.116
G1	18S 1186 2	SM-18SrRNA	Unknown	9.55	0.107
G2	18S 1186 2	SM-18SrRNA	Unknown	9.68	0.107
G3	18S 1186 2	SM-18SrRNA	Unknown	9.47	0.107
G4	18S 0ug 1 -RT	SM-18SrRNA	Unknown	Undetermined
G5	18S 0ug 1 -RT	SM-18SrRNA	Unknown	39.54
G6	18S 0ug 1 -RT	SM-18SrRNA	Unknown	Undetermined
G7	18S -ve 1 -RT	SM-18SrRNA	Unknown	38.52	0.557
G8	18S -ve 1 -RT	SM-18SrRNA	Unknown	39.28	0.557
G9	18S -ve 1 -RT	SM-18SrRNA	Unknown	38.2	0.557
G10	18S 90 1 -RT	SM-18SrRNA	Unknown	37.58	0.77
G11	18S 90 1 -RT	SM-18SrRNA	Unknown	38.58	0.77
G12	18S 90 1 -RT	SM-18SrRNA	Unknown	39.09	0.77
H1	18S 1186 1 -RT	SM-18SrRNA	Unknown	Undetermined
H2	18S 1186 1 -RT	SM-18SrRNA	Unknown	39.19	0.019
H3	18S 1186 1 -RT	SM-18SrRNA	Unknown	39.22	0.019

## Sheet: Sheet2
Fig 4C: Stop codon readthrough
UGACUG with sh90:
Sample	Rluc bkgd	Rluc	Rluc - bkgd	Luc+ bkgd	Luc+	Luc+ - bkgd	Ratio		Rel ratio ind	Av	SD	SEM
Stop/-ve 1	160	7087235	7087075	159	73901	73742	1.04051		1.3894	1.65218	0.577472	0.166702
Stop/-ve 2	112	4667971	4667859	127	106313	106186	2.27483		2.49242
Stop/-ve 3	98	4722783	4722685	129	110846	110717	2.34437		2.52513
Stop/-ve 4	302	4594771	4594469	99	88668	88569	1.92773		2.59315
Stop/-ve 5	112	9563094	9562982	101	206398	206297	2.15725		1.62426
Stop/-ve 6	81	9729858	9729777	92	143093	143001	1.46973		1.72045
Stop/-ve 7	107	7088210	7088103	125	111659	111534	1.57354		1.55118
Stop/-ve 8	93	7582950	7582857	203	88855	88652	1.16911		1.02786
Stop/-ve 9	73	7513445	7513372	77	88270	88193	1.17381		1.4763
Stop/-ve 10	128	7227468	7227340	301	90999	90698	1.25493		1.27982
Stop/-ve 11	120	7432049	7431929	67	93960	93893	1.26337		1.07638
Stop/-ve 12	97	8131730	8131633	98	94909	94811	1.16595		1.06984
RT/-ve 1	131	7127040	7126909	125	5337439	5337314	74.8896
RT/-ve 2	216	3833219	3833003	177	3498558	3498381	91.27
RT/-ve 3	341	5303380	5303039	88	4923494	4923406	92.8412
RT/-ve 4	104	3197503	3197399	73	2376995	2376922	74.3392
RT/-ve 5	87	9088234	9088147	69	12070370	12070301	132.814
RT/-ve 6	146	10338217	10338071	113	8831608	8831495	85.4269
RT/-ve 7	105	8182220	8182115	135	8300181	8300046	101.441
RT/-ve 8	109	5111275	5111166	100	5813651	5813551	113.742
RT/-ve 9	111	8704265	8704154	227	6920926	6920699	79.5103
RT/-ve 10	114	6406436	6406322	73	6281797	6281724	98.0551
RT/-ve 11	82	5250471	5250389	65	6162573	6162508	117.372
RT/-ve 12	180	4739900	4739720	125	5165672	5165547	108.984
Stop/90 1	172	3051169	3050997	275	152542	152267	4.99073		10.5979	7.468	2.34157	0.675953
Stop/90 2	162	1969453	1969291	142	118908	118766	6.0309		9.15639
Stop/90 3	158	3116471	3116313	80	148552	148472	4.76435		3.64421
Stop/90 4	113	1666434	1666321	208	84269	84061	5.04471		3.13293
Stop/90 5	132	2966633	2966501	86	255483	255397	8.60937		10.3325
Stop/90 6	134	2551838	2551704	84	221821	221737	8.68976		6.7229
Stop/90 7	141	2772772	2772631	97	192106	192009	6.92516		8.2617
Stop/90 8	146	1517749	1517603	176	96035	95859	6.31647		7.85884
Stop/90 9	80	1621056	1620976	126	124433	124307	7.66865		6.65002
Stop/90 10	212	2012255	2012043	82	134608	134526	6.68604		7.32124
Stop/90 11	79	1450689	1450610	96	110027	109931	7.57826		9.2947
Stop/90 12	507	2101144	2100637	382	186136	185754	8.84275		6.64273
RT/90 1	157	5001506	5001349	124	2355353	2355229	47.0919
RT/90 2	158	3208609	3208451	113	2113375	2113262	65.8655
RT/90 3	133	2283202	2283069	96	2984920	2984824	130.737
RT/90 4	409	2120944	2120535	77	3414606	3414529	161.022
RT/90 5	110	4784972	4784862	149	3987061	3986912	83.3234
RT/90 6	138	3686537	3686399	94	4764994	4764900	129.256
RT/90 7	97	3451330	3451233	96	2893002	2892906	83.8224
RT/90 8	110	3925123	3925013	91	3154784	3154693	80.3741
RT/90 9	99	3578569	3578470	84	4126691	4126607	115.318
RT/90 10	102	3527156	3527054	81	3221125	3221044	91.3239
RT/90 11	121	2992861	2992740	162	2440236	2440074	81.5331
RT/90 12	82	2757383	2757301	69	3670564	3670495	133.119
UGACUG with sh1186:
Sample	Rluc bkgd	Rluc	Rluc - bkgd	Luc+ bkgd	Luc+	Luc+ - bkgd	Ratio		Rel ratio ind	Av	SD	SEM
Stop/-ve 1	275	554347	554072	107	21738	21631	3.90401		3.07428	2.02082	0.802516	0.231667
Stop/-ve 2	131	409482	409351	140	13631	13491	3.2957		3.16019
Stop/-ve 3	172	454300	454128	108	15251	15143	3.33452		2.96331
Stop/-ve 4	101	418621	418520	90	18875	18785	4.48844		2.86809
Stop/-ve 5	128	1830377	1830249	120	66535	66415	3.62874		1.71437
Stop/-ve 6	166	1244075	1243909	108	38235	38127	3.0651		1.38805
Stop/-ve 7	121	1654896	1654775	232	46378	46146	2.78866		2.00766
Stop/-ve 8	115	1009581	1009466	124	26895	26771	2.652		2.14833
Stop/-ve 9	142	974650	974508	103	17732	17629	1.80902		1.15182
Stop/-ve 10	252	1123959	1123707	100	19599	19499	1.73524		1.16729
Stop/-ve 11	80	1265921	1265841	115	22319	22204	1.75409		1.15153
Stop/-ve 12	109	1089710	1089601	76	20918	20842	1.91281		1.45496
RT/-ve 1	180	652906	652726	292	829184	828892	126.989
RT/-ve 2	257	650509	650252	270	678406	678136	104.288
RT/-ve 3	218	505252	505034	121	568421	568300	112.527
RT/-ve 4	117	522060	521943	95	816914	816819	156.496
RT/-ve 5	116	1453313	1453197	126	3076044	3075918	211.666
RT/-ve 6	110	1403380	1403270	95	3098799	3098704	220.82
RT/-ve 7	101	1321505	1321404	122	1835567	1835445	138.901
RT/-ve 8	184	978127	977943	223	1207439	1207216	123.444
RT/-ve 9	140	847270	847130	352	1330835	1330483	157.058
RT/-ve 10	123	904745	904622	167	1344932	1344765	148.655
RT/-ve 11	82	1128346	1128264	92	1718736	1718644	152.326
RT/-ve 12	93	1033156	1033063	85	1358239	1358154	131.469
Stop/1186 1	184	5001693	5001509	141	731790	731649	14.6286		9.22205	6.74353	3.60173	1.03973
Stop/1186 2	76	3664522	3664446	111	702264	702153	19.1612		12.8213
Stop/1186 3	114	3183112	3182998	100	467990	467890	14.6997		11.0912
Stop/1186 4	99	3725769	3725670	86	599325	599239	16.0841		12.3227
Stop/1186 5	178	5865563	5865385	102	561375	561273	9.56924		5.4006
Stop/1186 6	105	6036229	6036124	125	347535	347410	5.75551		3.89565
Stop/1186 7	116	5523166	5523050	178	406004	405826	7.34786		4.19363
Stop/1186 8	87	3152086	3151999	84	263451	263367	8.35555		6.11449
Stop/11869	110	3484532	3484422	99	245781	245682	7.05087		3.59041
Stop/118610	344	4382759	4382415	72	231619	231547	5.28355		3.03184
Stop/1186 11	157	3133557	3133400	171	247324	247153	7.88769		4.49491
Stop/1186 12	90	2655334	2655244	145	226782	226637	8.53545		4.7437
RT/1186 1	122	3524891	3524769	105	5591304	5591199	158.626
RT/1186 2	162	2797666	2797504	345	4181182	4180837	149.449
RT/1186 3	94	2911911	2911817	100	3859265	3859165	132.535
RT/1186 4	148	3027778	3027630	253	3952045	3951792	130.524
RT/1186 5	320	5996071	5995751	127	10623918	10623791	177.189
RT/1186 6	206	4663371	4663165	106	6889565	6889459	147.742
RT/1186 7	156	3120636	3120480	146	5467685	5467539	175.215
RT/1186 8	130	3218288	3218158	106	4397772	4397666	136.652
RT/1186 9	174	2776672	2776498	126	5452636	5452510	196.381
RT/1186 10	106	3066010	3065904	69	5342978	5342909	174.269
RT/1186 11	123	2907527	2907404	82	5102012	5101930	175.481
RT/1186 12	86	2292651	2292565	71	4125132	4125061	179.932

## Sheet: Sheet3
Fig 4D: Antizyme frameshifting
Sample	Rluc bkgd	Rluc	Rluc - bkgd	Luc+ bkgd	Luc+	Luc+ - bkgd	Ratio	Average	Rel ratio ind	Av	SD	SEM
Az/-ve 1	180	1693717	1693537	86	1374050	1373964	81.1298		44.9347	37.8555	5.50485	1.94626
Az/-ve 2	241	1549552	1549311	88	1056363	1056275	68.1771		37.7607
Az/-ve 3	299	2002743	2002444	215	1160967	1160752	57.9668		32.1056
Az/-ve 4	332	1700336	1700004	160	1133487	1133327	66.6661		36.9238
Az/-ve 5	211	1819515	1819304	74	1099043	1098969	60.406		34.1917
Az/-ve 6	158	1517329	1517171	230	1273978	1273748	83.9555		47.5214
Az/-ve 7	125	1546323	1546198	261	925853	925592	59.8624		33.884
Az/-ve 8	172	1904329	1904157	117	1195108	1194991	62.757		35.5224
Az/90 1	152	627018	626866	167	442007	441840	70.484		52.8926	49.8813	9.88363	3.49439
Az/90 2	342	585989	585647	87	459815	459728	78.4992		58.9074
Az/90 3	149	663054	662905	176	441386	441210	66.557		49.9458
Az/90 4	261	466198	465937	97	349951	349854	75.0861		56.3461
Az/90 5	167	518857	518690	127	511965	511838	98.679		63.4955
Az/90 6	181	468039	467858	108	307482	307374	65.6981		42.2738
Az/90 7	188	575372	575184	74	320251	320177	55.6651		35.8181
Az/90 8	214	492099	491885	89	301056	300967	61.1865		39.3708
Az/1186 1	138	9379134	9378996	165	7323696	7323531	78.0844		51.3285	48.8109	6.76703	2.5577
Az/1186 2	240	8476535	8476295	91	5379040	5378949	63.4587		41.7144
Az/1186 3	298	9374854	9374556	112	8080012	8079900	86.1897		56.6565
Az/1186 4	142	8692355	8692213	102	11590773	11590671	133.345		87.6542
Az/1186 5	276	7934141	7933865	247	6982398	6982151	88.0044		53.9714
Az/1186 6	155	7558881	7558726	102	5847258	5847156	77.3564		47.4412
Az/1186 7	149	7134403	7134254	83	6102906	6102823	85.5426		52.4616
Az/1186 8	370	8769089	8768719	62	5447983	5447921	62.129		38.1025
RT/-ve 1	116	2229272	2229156	84	3244444	3244360	145.542	180.55
RT/-ve 2	157	1754619	1754462	199	4285176	4284977	244.233
RT/-ve 3	175	2159833	2159658	319	3495167	3494848	161.824
RT/-ve 4	204	1427993	1427789	98	2435943	2435845	170.603
RT/-ve 5	218	1801466	1801248	99	3505568	3505469	194.613	176.669
RT/-ve 6	179	1451496	1451317	104	2879654	2879550	198.409
RT/-ve 7	208	1607128	1606920	77	2736601	2736524	170.296
RT/-ve 8	158	2259781	2259623	70	3239388	3239318	143.357
RT/90 1	153	769467	769314	242	926082	925840	120.346	133.259
RT/90 2	198	723965	723767	295	1161170	1160875	160.393
RT/90 3	196	1069311	1069115	113	1159269	1159156	108.422
RT/90 4	276	534654	534378	108	768934	768826	143.873
RT/90 5	295	504694	504399	97	671676	671579	133.144	155.411
RT/90 6	158	441353	441195	89	724328	724239	164.154
RT/90 7	145	533402	533257	70	864643	864573	162.131
RT/90 8	395	497972	497577	84	807226	807142	162.214
RT/1186 1	316	8129692	8129376	138	9319249	9319111	114.635	152.127
RT/1186 2	243	8701973	8701730	132	12103138	12103006	139.087
RT/1186 3	387	9730130	9729743	228	11482676	11482448	118.014
RT/1186 4	195	7282067	7281872	109	17241428	17241319	236.77
RT/1186 5	219	5670340	5670121	92	9311603	9311511	164.221	163.057
RT/1186 6	265	6351634	6351369	69	10703964	10703895	168.529
RT/1186 7	359	5842819	5842460	70	9884506	9884436	169.183
RT/1186 8	187	7644226	7644039	73	11488874	11488801	150.298

## Sheet: Sheet4
Fig 4E: HIV frameshifting
Sample	Rluc bkgd	Rluc	Rluc - bkgd	Luc+ bkgd	Luc+	Luc+ - bkgd	Ratio		Rel ratio ind	Av	SD	SEM
GGG/-ve 1	123	1423703	1423580	169	1025937	1025768	72.0555		26.9402	23.4161	7.83033	2.26042
GGG/-ve 2	280	1354817	1354537	214	779213	778999	57.5104		15.0098
GGG/-ve 3	103	1885023	1884920	205	660534	660329	35.0322		14.0051
GGG/-ve 4	120	1202641	1202521	138	618622	618484	51.4323		25.1672
GGG/-ve 5	200	1285678	1285478	268	532445	532177	41.3992		43.5572
GGG/-ve 6	96	1472176	1472080	115	730600	730485	49.6226		14.9482
GGG/-ve 7	207	1251741	1251534	164	301022	300858	24.0391		23.4307
GGG/-ve 8	148	1414064	1413916	146	468947	468801	33.1562		27.2467
GGG/-ve 9	100	2354028	2353928	181	1323313	1323132	56.2095		23.5829
GGG/-ve 10	138	3002747	3002609	104	1146972	1146868	38.1957		21.4769
GGG/-ve 11	116	3611880	3611764	146	1330765	1330619	36.8412		24.0755
GGG/-ve 12	91	3084318	3084227	150	1036551	1036401	33.6033		21.5535
UGA/-ve 1	132	4597828	4597696	88	472878	472790	10.2832		3.84469	4.75134	2.62126	0.635749
UGA/-ve 2	101	5014031	5013930	122	528549	528427	10.5392		2.75065
UGA/-ve 3	126	5225611	5225485	146	366059	365913	7.00247		2.79943
UGA/-ve 4	186	4345003	4344817	76	320517	320441	7.37525		3.6089
UGA/-ve 5	213	4315217	4315004	174	507063	506889	11.7471		12.3595
UGA/-ve 6	86	4485710	4485624	114	382050	381936	8.51467		2.56494
UGA/-ve 7	207	4069700	4069493	139	180025	179886	4.42035		4.30847
UGA/-ve 8	153	5891689	5891536	333	658758	658425	11.1758		9.18388
UGA/-ve 9	341	9064318	9063977	80	978207	978127	10.7914		4.52755
UGA/-ve 10	118	6982917	6982799	98	734315	734217	10.5147		5.91223
UGA/-ve 11	143	11167819	11167676	105	731528	731423	6.54946		4.28002
UGA/-ve 12	123	8161107	8160984	98	571702	571604	7.00411		4.4925
UGA/-ve 13	127	4270220	4270093	103	137202	137099	3.21068		2.82118
UGA/-ve 14	110	4167461	4167351	144	155133	154989	3.71913		4.3224
UGA/-ve 15	121	4670712	4670591	135	260373	260238	5.57184		7.08359
UGA/-ve 16	245	4094999	4094754	314	134983	134669	3.28882		2.88984
UGA/-ve 18	219	5629456	5629237	149	134004	133855	2.37785		3.02301
UAG/-ve 9	110	8842123	8842013	233	757102	756869	8.55992		3.59134	3.47076	1.00725	0.318521
UAG/-ve 10	132	7341457	7341325	232	635522	635290	8.65361		4.8658
UAG/-ve 11	107	9883176	9883069	94	648955	648861	6.56538		4.29042
UAG/-ve 12	86	7660967	7660881	107	545107	545000	7.11406		4.56303
UAG/-ve 13	76	4232958	4232882	66	202226	202160	4.77594		4.19656
UAG/-ve 14	91	3822799	3822708	122	81311	81189	2.12386		2.46837
UAG/-ve 15	278	5941282	5941004	86	90711	90625	1.52542		1.93929
UAG/-ve 16	125	5609192	5609067	178	159740	159562	2.84472		2.49961
UAG/-ve 17	93	5182925	5182832	268	124048	123780	2.38827		2.77566
UAG/-ve 18	340	5257421	5257081	150	145604	145454	2.76682		3.51751
RT/-ve 1	132	1590471	1590339	141	4253740	4253599	267.465
RT/-ve 2	127	1275231	1275104	129	4885714	4885585	383.152
RT/-ve 3	108	1178276	1178168	173	2947231	2947058	250.139
RT/-ve 4	166	1199942	1199776	93	2451986	2451893	204.363
RT/-ve 5	137	1640768	1640631	168	1559512	1559344	95.0454
RT/-ve 6	219	1378025	1377806	84	4573903	4573819	331.964
RT/-ve 7	87	1654033	1653946	153	1697051	1696898	102.597
RT/-ve 8	168	1860548	1860380	208	2264086	2263878	121.689
RT/-ve 9	82	3921849	3921767	96	9347581	9347485	238.349
RT/-ve 10	146	3478530	3478384	99	6186255	6186156	177.846
RT/-ve 11	124	4568811	4568687	83	6991275	6991192	153.024
RT/-ve 12	104	3644099	3643995	91	5681321	5681230	155.907
RT/-ve 13	96	1856746	1856650	99	1195242	1195143	64.3709	113.806
RT/-ve 14	126	1265024	1264898	67	2064905	2064838	163.241
RT/-ve 15	155	2047254	2047099	305	1279469	1279164	62.4867	86.0432
RT/-ve 16	181	1747881	1747700	137	1915610	1915473	109.6
RT/-ve 17	247	2014829	2014582	204	1746786	1746582	86.697	78.6584
RT/-ve 18	293	1952477	1952184	89	1378718	1378629	70.6198
GGG/90 1	210	643776	643566	135	233605	233470	36.2776		16.4518	20.1783	9.19337	2.6539
GGG/90 2	190	553885	553695	81	182604	182523	32.9645		13.7551
GGG/90 3	105	393754	393649	141	173371	173230	44.0062		21.3811
GGG/90 4	84	750934	750850	128	203581	203453	27.0964		11.7653
GGG/90 5	122	585415	585293	116	264187	264071	45.1177		46.9133
GGG/90 6	214	422387	422173	143	145385	145242	34.4034		24.7493
GGG/90 7	359	491707	491348	81	159368	159287	32.4184		18.6285
GGG/90 8	157	727759	727602	128	137402	137274	18.8666		16.6593
GGG/90 9	159	3352881	3352722	159	1245403	1245244	37.1413		19.6824
GGG/90 10	262	3089782	3089520	114	880166	880052	28.4851		13.2014
GGG/90 11	116	2702845	2702729	112	1006098	1005986	37.2211		20.4704
GGG/90 12	109	3392199	3392090	89	858015	857926	25.292		18.4816
UGA/90 1	100	1503992	1503892	125	134183	134058	8.91407		4.04251	3.77743	1.36516	0.321771
UGA/90 2	124	1295434	1295310	90	108524	108434	8.37128		3.49308
UGA/90 3	155	1195605	1195450	153	77082	76929	6.43515		3.12661
UGA/90 4	106	1121388	1121282	182	71242	71060	6.33739		2.7517
UGA/90 5	222	1397833	1397611	98	111096	110998	7.94198		8.25805
UGA/90 6	288	1441979	1441691	144	77691	77547	5.37889		3.8695
UGA/90 7	201	1176932	1176731	122	52488	52366	4.45012		2.55716
UGA/90 8	175	1420833	1420658	356	65608	65252	4.59308		4.05571
UGA/90 9	214	7094193	7093979	124	481556	481432	6.78649		3.59639
UGA/90 10	130	6248533	6248403	103	534975	534872	8.56014		3.96719
UGA/90 11	176	5831999	5831823	85	412344	412259	7.06913		3.88778
UGA/90 12	181	7791280	7791099	118	360995	360877	4.63191		3.38469
UGA/90 13	71	1056387	1056316	94	24316	24222	2.29306		1.96612
UGA/90 14	151	1130988	1130837	163	33497	33334	2.94773		4.44716
UGA/90 15	239	881988	881749	361	23332	22971	2.60516		5.04411
UGA/90 16	76	855093	855017	182	21349	21167	2.47562		2.12265
UGA/90 17	188	1059763	1059575	100	24692	24592	2.32093		3.50153
UGA/90 18	314	1185918	1185604	100	24115	24015	2.02555		3.92186
UAG/90 9	231	6316808	6316577	195	488433	488238	7.72947		4.0961	3.47707	0.619979	0.196055
UAG/90 10	267	7461245	7460978	109	475719	475610	6.37463		2.95432
UAG/90 11	116	5125908	5125792	204	359137	358933	7.00249		3.85113
UAG/90 12	101	7638857	7638756	83	399842	399759	5.2333		3.82414
UAG/90 13	90	927020	926930	71	44710	44639	4.81579		4.12915
UAG/90 14	116	1119438	1119322	87	17698	17611	1.57336		2.37369
UAG/90 15	110	930403	930293	83	18273	18190	1.9553		3.78584
UAG/90 16	172	844922	844750	105	30825	30720	3.63658		3.11807
UAG/90 17	221	1281883	1281662	111	23556	23445	1.82927		2.75976
UAG/90 18	99	1121694	1121595	162	22629	22467	2.00313		3.87845
RT/90 1	181	933127	932946	105	2057327	2057222	220.508
RT/90 2	105	629463	629358	111	1508387	1508276	239.653
RT/90 3	311	695479	695168	185	1430969	1430784	205.818
RT/90 4	111	688359	688248	92	1585181	1585089	230.308
RT/90 5	252	737039	736787	125	708712	708587	96.1726
RT/90 6	94	738606	738512	187	1026774	1026587	139.007
RT/90 7	94	776764	776670	179	1351785	1351606	174.026
RT/90 8	108	835357	835249	218	946136	945918	113.25
RT/90 9	139	5937228	5937089	221	11203686	11203465	188.703
RT/90 10	129	4967540	4967411	117	10718468	10718351	215.773
RT/90 11	98	4990895	4990797	91	9074819	9074728	181.829
RT/90 12	154	7008010	7007856	82	9590276	9590194	136.849
RT/90 13	139	636763	636624	204	982614	982410	154.316	116.629
RT/90 14	96	760447	760351	148	600388	600240	78.9425
RT/90 15	104	1097572	1097468	100	721030	720930	65.6903	66.2834
RT/90 16	105	1212770	1212665	156	811144	810988	66.8765
RT/90 17	126	999075	998949	182	546080	545898	54.6472	51.6476
RT/90 18	165	1229442	1229277	92	598111	598019	48.648
GGG/1186 1	98	5705104	5705006	151	3338185	3338034	58.5106		35.3204	22.1251	6.44484	1.86047
GGG/1186 2	228	3710514	3710286	127	1955237	1955110	52.6943		28.7794
GGG/1186 3	105	3564701	3564596	93	1952814	1952721	54.781		28.9462
GGG/1186 4	119	3090674	3090555	98	1635614	1635516	52.9198		20.8689
GGG/1186 5	160	5811999	5811839	126	1409413	1409287	24.2486		16.9736
GGG/1186 6	126	5034109	5033983	104	1176516	1176412	23.3694		11.169
GGG/1186 7	184	4848096	4847912	74	1175579	1175505	24.2477		15.932
GGG/1186 8	122	5824589	5824467	137	1255929	1255792	21.5606		21.0028
GGG/1186 9	136	2362910	2362774	166	886722	886556	37.5218		21.5755
GGG/1186 10	235	2245730	2245495	97	828372	828275	36.8861		21.5226
GGG/1186 11	128	2024042	2023914	109	784259	784150	38.7442		22.9685
GGG/1186 12	105	1481011	1480906	82	611390	611308	41.2793		20.4428
UGA/1186 1	141	11093096	11092955	134	910074	909940	8.20286		4.95172	4.27674	0.983089	0.231716
UGA/1186 2	105	9907026	9906921	119	752558	752439	7.59508		4.14812
UGA/1186 3	112	8975265	8975153	119	941061	940942	10.4839		5.53966
UGA/1186 4	245	8873775	8873530	103	832872	832769	9.38487		3.70092
UGA/1186 5	348	9654139	9653791	98	466347	466249	4.8297		3.38072
UGA/1186 6	145	9652409	9652264	89	741734	741645	7.68364		3.67225
UGA/1186 7	126	10548404	10548278	198	704593	704395	6.67782		4.38769
UGA/1186 8	140	10301637	10301497	236	717069	716833	6.95853		6.7785
UGA/1186 9	80	5363714	5363634	178	448617	448439	8.36073		4.80752
UGA/1186 10	167	4842151	4841984	86	365515	365429	7.54709		4.40363
UGA/1186 11	175	4734822	4734647	123	307224	307101	6.48625		3.8452
UGA/1186 12	223	3614022	3613799	101	272931	272830	7.54967		3.73884
UGA/1186 13	82	10473602	10473520	321	281432	281111	2.68402		3.97292
UGA/1186 14	173	14091520	14091347	357	258023	257666	1.82854		4.83388
UGA/1186 15	100	14849499	14849399	124	177403	177279	1.19385		2.7171
UGA/1186 16	165	15015256	15015091	81	280523	280442	1.86773		2.76465
UGA/1186 17	126	9670475	9670349	122	187051	186929	1.93301		5.11005
UGA/1186 18	197	10565060	10564863	292	196553	196261	1.85768		4.22792
UAG/1186 9	105	5379032	5378927	109	281069	280960	5.22335		3.00349	3.70225	0.606933	0.191929
UAG/1186 10	89	5235751	5235662	94	404442	404348	7.72296		4.50625
UAG/1186 11	227	4364947	4364720	91	294732	294641	6.75051		4.00186
UAG/1186 12	110	3780879	3780769	110	295722	295612	7.81883		3.87213
UAG/1186 13	165	10028874	10028709	125	240058	239933	2.39246		3.54136
UAG/1186 14	114	11922378	11922264	165	204037	203872	1.71001		4.52053
UAG/1186 15	90	12885605	12885515	189	175571	175382	1.36108		3.0977
UAG/1186 16	202	12083721	12083519	268	279294	279026	2.30915		3.41803
UAG/1186 17	211	13040720	13040509	90	206623	206533	1.58378		4.18684
UAG/1186 18	121	15006278	15006157	77	189595	189518	1.26293		2.87434
RT/1186 1	201	4792954	4792753	89	7939613	7939524	165.657
RT/1186 2	140	4716611	4716471	105	8635826	8635721	183.097
RT/1186 3	138	3948142	3948004	100	7471731	7471631	189.251
RT/1186 4	195	4361786	4361591	194	11060416	11060222	253.582
RT/1186 5	242	3876488	3876246	137	5537750	5537613	142.86
RT/1186 6	272	4263314	4263042	81	8919874	8919793	209.235
RT/1186 7	104	4478960	4478856	108	6816677	6816569	152.194
RT/1186 8	168	4932197	4932029	140	5063159	5063019	102.656
RT/1186 9	112	2484362	2484250	105	4320451	4320346	173.909
RT/1186 10	106	2307967	2307861	96	3955383	3955287	171.383
RT/1186 11	161	2048638	2048477	85	3455544	3455459	168.684
RT/1186 12	108	1440678	1440570	105	2908985	2908880	201.926
RT/1186 13	141	4724166	4724025	83	2894280	2894197	61.2655	67.5578
RT/1186 14	175	5085799	5085624	181	3755919	3755738	73.8501
RT/1186 15	217	7759223	7759006	236	3026671	3026435	39.0054	37.8276
RT/1186 16	102	6400942	6400840	198	2346093	2345895	36.6498
RT/1186 17	127	6152531	6152404	163	3599828	3599665	58.5083	43.9383
RT/1186 18	233	7572147	7571914	219	2223965	2223746	29.3683
