# Supplementary material for: The Highly Conserved Codon following the Slippery Sequence Supports −1 Frameshift Efficiency at the HIV-1 Frameshift Site
Source: PLoS One. 2015 Mar 25;10(3):e0122176. doi: 10.1371/journal.pone.0122176 (PMC4373837; doi:10.1371/journal.pone.0122176)
Supplement: S4 File — HIV frameshifting. Values are relative frameshift efficiency for each sample. Replicates are from three individual experiments. For UGA_U data: Values for Renilla luciferase (Rluc) and firefly luciferase (Luc+) are in relative light units. Background (bkgd) values (cell lysate alone) were subtracted from each measurement. The relative frameshift efficiency for each sample was calculated using the average readthrough control. Replicates are from one experiment. (XLSX) [file pone.0122176.s007.xlsx]

## Sheet: Sheet1
HIV frameshifting
	Construct	Date	Plate	Relative F/S	Mean (per construct)		Mean (all)	Std Deviation	Std Error of the mean
GGG	HIVT10	04.04.04	Plate 1	7.89291
				8.04835
			Plate 2	9.27337
				7.97274
			Plate 3	8.93362
				7.99705
		07.05.04	Plate 1	12.2627
				11.0553
			Plate 2	12.0305
				9.54409
		12.05.04	Plate 1	9.77197
				8.81727
			Plate 2	11.2325
				9.52031	9.59662
	HIVT13	04.04.04	Plate 1	8.51096
				9.18274
			Plate 2	8.7258
				8.98168
			Plate 3	9.21547
				8.67697
		07.05.04	Plate 1	8.87314
				9.23654
			Plate 2	9.45349
				9.66172
		12.05.04	Plate 1	9.80673
				8.84342
			Plate 2	9.76497
				9.21242	9.15329		9.37496	1.10703	0.209209
UGA	HIVT UGA 2	04.04.04	Plate 1	2.57329
				2.63266
			Plate 2	2.69352
				2.55333
			Plate 3	3.10177
				2.63216
		07.05.04	Plate 1	3.22451
				3.2869
			Plate 2	3.17134
				3.40468
		12.05.04	Plate 1	2.88392
				2.8781
			Plate 2	3.30018
				3.44994	2.98474
	HIVT UGA 3	04.04.04	Plate 1	2.59935
				2.38527
			Plate 2	2.49002
				2.85896
			Plate 3
		07.05.04	Plate 1	3.20207
				3.64415
			Plate 2	3.17042
				3.04929
		12.05.04	Plate 1	3.15043
				2.64348
			Plate 2	2.93059
				3.33416	2.95485		2.97094	0.343672	0.0673996
UAG	HIVT UAG 3.1	04.04.04	Plate 1	2.57912
				2.51318
			Plate 2
			Plate 3	2.94318
				2.34056
		07.05.04	Plate 1	3.46148
				3.10421
			Plate 2	3.22198
				2.91796
		12.05.04	Plate 1	3.04269
				2.95921
			Plate 2	2.15451
				3.5191	2.89643
	HIVT UAG 3.2	04.04.04	Plate 1	2.53585
				2.59132
			Plate 2
			Plate 3	2.72559
				2.96414
		07.05.04	Plate 1	2.7691
				2.67888
			Plate 2	3.29966
				3.39707
		12.05.04	Plate 1	2.8766
				2.57493
			Plate 2	3.20315
				3.30734	2.9103		2.90337	0.366553	0.0748224
GGA	HIVT GGA 1	04.04.04	Plate 1	6.71336
				6.29948
			Plate 2
			Plate 3	7.13685
				7.6579
		07.05.04	Plate 1	6.42817
				7.06899
			Plate 2	7.75819
				7.92967
		12.05.04	Plate 1	7.64496
				6.99822
			Plate 2	7.43945
				8.67947	7.31289
	HIVT GGA 2	04.04.04	Plate 1	7.61658
				6.9617
			Plate 2	7.41802
				7.29547
			Plate 3	7.62343
				7.61342
		07.05.04	Plate 1	7.23105
				7.14498
			Plate 2	7.88933
				6.85134
		12.05.04	Plate 1	7.8923
				7.23119
			Plate 2	8.1659
				8.73778	7.54803		7.43951	0.590851	0.115875
GGG_AA	HIVT GGG_AA 19.1	04.04.04	Plate 1
			Plate 2	7.11595
				8.07686
			Plate 3	6.77618
				6.78156
		07.05.04	Plate 1	9.05055
				9.454
			Plate 2	9.82689
				9.20095
		12.05.04	Plate 1	8.15097
				8.86439
			Plate 2	8.90984
				9.22003	8.45235
	HIVT GGG_AA 19.2	04.04.04	Plate 1
			Plate 2	7.9881
				7.26251
			Plate 3	6.56926
				6.92147
		07.05.04	Plate 1	7.46232
				8.80599
			Plate 2	9.33389
				8.98297
		12.05.04	Plate 1	7.43277
				7.98875
			Plate 2	7.97784
				7.10821	7.81951		8.13593	0.999268	0.203975
Readthrough control	HIVT Null 0fr 2.2	04.04.04	Plate 1	97.8479
				91.226
			Plate 2	109.55
				95.3099
			Plate 3	107.33
				99.7954
		07.05.04	Plate 1	84.4803
				93.9702
			Plate 2	97.2781
				95.403
		12.05.04	Plate 1	93.0682
				94.0477
			Plate 2	100.967
				100.266	97.1814
	HIVT Null 0fr 4.1	04.04.04	Plate 1	102.313
				108.613
			Plate 2	96.9434
				98.1967
			Plate 3	96.0875
				96.7867
		07.05.04	Plate 1	118.661
				102.888
			Plate 2	112.353
				94.9656
		12.05.04	Plate 1	112.496
				100.388
			Plate 2	101.789
				96.9784	102.819		100	7.3529	1.38957
UGA_U:
Sample	RLuc bkgd	RLuc	RLuc - bkgd	Luc+ bkgd	Luc+	Luc+ - bkgd	Ratio		Rel ratio	Av	SD	SEM
AAG 1	89	100229	100140	89	6551	6462	6.45297		2.54638	2.66457	0.632842	0.149162
AAG 2	98	104510	104412	178	5189	5011	4.79926		1.89381
AAG 3	174	95875	95701	177	7076	6899	7.20891		2.84468
AAG 4	124	86983	86859	86	6144	6058	6.97452		2.75219
AAG 5	112	77549	77437	139	6416	6277	8.10594		3.19865
AAG 6	128	152919	152791	94	15149	15055	9.85333		3.88818
AAG 7	99	99462	99363	174	5231	5057	5.08942		2.00831
AAG 8	159	76121	75962	147	3489	3342	4.39957		1.73609
AAG 9	127	69319	69192	188	5327	5139	7.42716		2.9308
AAG 10	248	55718	55470	141	3458	3317	5.97981		2.35967
AAG 11	235	75264	75029	177	5186	5009	6.67609		2.63442
AAG 12	109	144476	144367	149	11956	11807	8.17846		3.22727
AAG 13	178	88961	88783	202	4912	4710	5.30507		2.09341
AAG 14	149	114952	114803	169	6632	6463	5.62964		2.22149
AAG 15	270	50547	50277	165	3187	3022	6.0107		2.37186
AAG 16	104	43100	42996	135	3850	3715	8.64034		3.40953
AAG 17	82	56938	56856	134	5510	5376	9.45547		3.73118
AAG 18	107	87096	86989	171	4832	4661	5.35815		2.11436
RT 1	84	102252	102168	85	345390	345305	337.978	253.418
RT 2	98	82532	82434	343	300862	300519	364.557
RT 3	103	119055	118952	118	215205	215087	180.818
RT 4	104	108109	108005	124	257274	257150	238.091
RT 5	78	113839	113761	108	237115	237007	208.338
RT 6	129	147636	147507	118	281449	281331	190.724
