# Supplementary material for: The Highly Conserved Codon following the Slippery Sequence Supports −1 Frameshift Efficiency at the HIV-1 Frameshift Site
Source: PLoS One. 2015 Mar 25;10(3):e0122176. doi: 10.1371/journal.pone.0122176 (PMC4373837; doi:10.1371/journal.pone.0122176)
Supplement: S5 File — HIV frameshifting. Values for Renilla luciferase (Rluc) and firefly luciferase (Luc+) are in relative light units. Background (bkgd) values (cell lysate alone) were subtracted from each measurement. The relative frameshift efficiency for each sample was calculated using the corresponding average readthrough control from each replicate plate. Replicates are numbered according to individual experiments (replicates 1–4, 5–12, 13–18, 19–33 and 19–36 (RT), 34–41 and 37–40 (RT)). (XLSX) [file pone.0122176.s008.xlsx]

## Sheet: Sheet1
HIV frameshifting, Figure 3
Sample	Rluc bkgd	Rluc	Rluc - bkgd	Luc+ bkgd	Luc+	Luc+ - bkgd	Ratio		Rel ratio ind	Av	SD	SEM
GGG 1	324	191181	190857	100	37729	37629	19.7158		10.5468	10.3811	2.3097	0.379712
GGG 2	191	194757	194566	81	32761	32680	16.7964		8.98504
GGG 3	246	337226	336980	73	40978	40905	12.1387		9.28462
GGG 4	489	345680	345191	97	43330	43233	12.5244		9.57961
GGG 5	129	67304	67175	178	7725	7547	11.2348		7.28688
GGG 6	186	38279	38093	159	5034	4875	12.7976		8.30051
GGG 7	226	118458	118232	180	16712	16532	13.9827		10.5486
GGG 8	344	44093	43749	199	7668	7469	17.0724		12.8795
GGG 9	197	194316	194119	121	23902	23781	12.2507		7.28513
GGG 10	124	72077	71953	162	12451	12289	17.0792		10.1565
GGG 11	110	234356	234246	124	39587	39463	16.8468		8.4341
GGG 12	279	103864	103585	208	14848	14640	14.1333		7.07563
GGG 13	103	245234	245131	93	95844	95751	39.0612		17.0861
GGG 14	176	178046	177870	119	62733	62614	35.2021		15.3981
GGG 15	136	614394	614258	360	164577	164217	26.7342		12.8385
GGG 16	262	303245	302983	97	60858	60761	20.0543		9.63059
GGG 17	98	371139	371041	306	127776	127470	34.3547		12.5331
GGG 18	152	161820	161668	86	26727	26641	16.4788		6.01171
GGG 19	247	1192582	1192335	96	127313	127217	10.6696		8.68552
GGG 20	178	645157	644979	88	72233	72145	11.1856		9.10562
GGG 21	159	989574	989415	81	118880	118799	12.007		9.77425
GGG 22	186	1118923	1118737	155	143984	143829	12.8564		10.4657
GGG 23	266	968435	968169	107	111299	111192	11.4848		9.34913
GGG 24	277	4429479	4429202	634	546556	545922	12.3255		11.0851
GGG 25	1075	3145211	3144136	825	312295	311470	9.90638		8.90944
GGG 26	1671	3171058	3169387	1592	413300	411708	12.9901		11.6829
GGG 27	820	2965591	2964771	659	337806	337147	11.3718		10.2274
GGG 28	1060	2240516	2239456	1448	311847	310399	13.8605		12.4656
GGG 29	751	3662881	3662130	483	388354	387871	10.5914		10.091
GGG 30	332	2272123	2271791	415	230328	229913	10.1203		9.64215
GGG 31	1450	2593276	2591826	989	262720	261731	10.0983		9.62117
GGG 32	924	3679064	3678140	1061	402005	400944	10.9007		10.3857
GGG 33	1399	3987491	3986092	774	543783	543009	13.6226		12.9789
GGG 34	98	122973	122875	175	31848	31673	25.7766		9.75618
GGG 35	114	167238	167124	86	43364	43278	25.8957		9.80127
GGG 36	120	160389	160269	178	48950	48772	30.4313		11.5179
GGG 37	105	102799	102694	111	39982	39871	38.8251		14.6949
AGG 1	164	62393	62229	424	8471	8047	12.9313		6.91745	5.15104	1.49284	0.245421
AGG 2	169	38899	38730	622	2979	2357	6.08572		3.25549
AGG 3	164	169604	169440	81	14421	14340	8.46317		6.47329
AGG 4	212	144600	144388	124	9244	9120	6.31631		4.8312
AGG 5	156	65748	65592	185	4132	3947	6.0175		3.90294
AGG 6	204	35984	35780	181	3340	3159	8.82895		5.72644
AGG 7	183	84593	84410	152	4171	4019	4.76128		3.59195
AGG 8	368	26492	26124	200	2403	2203	8.43286		6.36181
AGG 9	417	129101	128684	155	6474	6319	4.91048		2.92011
AGG 10	219	85776	85557	121	10378	10257	11.9885		7.12919
AGG 11	122	107184	107062	107	12132	12025	11.2318		5.62303
AGG 12	124	106292	106168	158	7211	7053	6.64324		3.32584
AGG 13	112	250364	250252	136	45440	45304	18.1034		7.91875
AGG 14	194	78121	77927	131	14971	14840	19.0435		8.32997
AGG 15	82	375096	375014	158	43105	42947	11.4521		5.49961
AGG 16	160	229729	229569	104	12175	12071	5.25811		2.52509
AGG 17	90	271259	271169	105	40393	40288	14.8572		5.4201
AGG 18	141	102971	102830	224	9568	9344	9.08684		3.31501
AGG 19	441	632731	632290	255	29184	28929	4.57527		3.72448
AGG 20	177	261664	261487	214	16310	16096	6.15556		5.01091
AGG 21	156	298487	298331	96	13936	13840	4.63914		3.77648
AGG 22	328	353481	353153	272	20621	20349	5.76209		4.69061
AGG 23	208	507505	507297	209	27028	26819	5.28665		4.30357
AGG 24	436	2128168	2127732	829	130597	129768	6.09889		5.48512
AGG 25	461	928557	928096	1990	49531	47541	5.12242		4.60692
AGG 26	1806	880146	878340	1170	55802	54632	6.21991		5.59397
AGG 27	1034	841912	840878	609	84731	84122	10.0041		8.9973
AGG 28	1047	1090943	1089896	663	76597	75934	6.96709		6.26595
AGG 29	1414	1508668	1507254	433	69795	69362	4.60188		4.38444
AGG 30	479	933776	933297	446	44179	43733	4.68586		4.46445
AGG 31	563	969695	969132	208	47152	46944	4.84392		4.61504
AGG 32	1279	1152744	1151465	522	73695	73173	6.35477		6.05451
AGG 33	404	1591001	1590597	189	94839	94650	5.9506		5.66943
AGG 34	133	68570	68437	86	8521	8435	12.3252		4.66496
AGG 35	98	42833	42735	86	4950	4864	11.3818		4.30788
AGG 36	98	58758	58660	144	8994	8850	15.0869		5.71025
AGG 37	113	50056	49943	131	6986	6855	13.7256		5.19502
CGG 1	306	126607	126301	92	15173	15081	11.9405		6.38746	5.97705	1.58375	0.260366
CGG 2	188	54645	54457	67	4828	4761	8.74268		4.67681
CGG 3	220	190176	189956	86	22413	22327	11.7538		8.99019
CGG 4	225	245002	244777	102	18660	18558	7.58159		5.79899
CGG 5	177	54483	54306	125	2958	2833	5.21673		3.38356
CGG 6	341	29430	29089	188	3747	3559	12.2349		7.9355
CGG 7	110	57288	57178	275	5848	5573	9.74676		7.35302
CGG 8	454	56561	56107	331	4397	4066	7.24687		5.46709
CGG 9	163	167020	166857	113	14659	14546	8.71764		5.18411
CGG 10	151	90579	90428	85	5563	5478	6.05786		3.60242
CGG 11	159	137951	137792	270	10063	9793	7.10709		3.55805
CGG 12	111	103041	102930	264	8928	8664	8.41737		4.21403
CGG 13	104	250994	250890	133	24177	24044	9.58348		4.192
CGG 14	194	84575	84381	129	18117	17988	21.3176		9.32472
CGG 15	100	469883	469783	111	61450	61339	13.0569		6.27026
CGG 16	92	254003	253911	238	36129	35891	14.1353		6.78813
CGG 17	134	210711	210577	94	39648	39554	18.7836		6.85253
CGG 18	143	93579	93436	99	8456	8357	8.94409		3.26293
CGG 19	378	669142	668764	146	34941	34795	5.20288		4.23539
CGG 20	195	500673	500478	162	30511	30349	6.064		4.93638
CGG 21	205	578463	578258	275	63478	63203	10.9299		8.89744
CGG 22	219	626946	626727	508	46674	46166	7.36621		5.99643
CGG 23	311	655681	655370	324	43218	42894	6.54501		5.32794
CGG 24	1136	2808898	2807762	463	151010	150547	5.36181		4.82222
CGG 25	927	1545566	1544639	1814	112993	111179	7.19773		6.47338
CGG 26	428	1368378	1367950	612	97270	96658	7.0659		6.35482
CGG 27	565	1459191	1458626	481	123124	122643	8.40812		7.56196
CGG 28	884	1368760	1367876	447	88194	87747	6.41484		5.76927
CGG 29	295	1646991	1646696	813	113753	112940	6.85858		6.53451
CGG 30	485	1247659	1247174	396	84963	84567	6.78069		6.4603
CGG 31	737	1397291	1396554	207	75843	75636	5.4159		5.16
CGG 32	683	1525581	1524898	514	84506	83992	5.50804		5.24778
CGG 33	731	1321789	1321058	1145	74080	72935	5.52095		5.26008
CGG 34	124	66947	66823	82	15085	15003	22.4519		8.4978
CGG 35	114	54724	54610	99	9434	9335	17.0939		6.46988
CGG 36	79	58471	58392	101	10959	10858	18.595		7.03802
CGG 37	95	70819	70724	171	13000	12829	18.1395		6.86563
TGG 1	257	66757	66500	97	11454	11357	17.0782		9.1358	11.8878	4.36779	0.682135
TGG 2	313	38815	38502	390	7586	7196	18.6899		9.99799
TGG 3	154	135571	135417	124	23391	23267	17.1817		13.1419
TGG 4	191	125374	125183	105	16241	16136	12.8899		9.85921
TGG 5	218	50541	50323	210	19496	19286	38.3244		24.8571
TGG 6	496	29944	29448	176	8327	8151	27.6793		17.9527
TGG 7	139	64403	64264	95	16376	16281	25.3346		19.1126
TGG 8	237	31522	31285	120	6416	6296	20.1247		15.1822
TGG 9	164	88555	88391	188	12228	12040	13.6213		8.10016
TGG 10	178	51862	51684	254	15637	15383	29.7636		17.6995
TGG 11	202	161526	161324	115	23579	23464	14.5446		7.28155
TGG 12	112	107211	107099	188	17886	17698	16.5249		8.27293
TGG 13	105	241127	241022	95	99930	99835	41.4215		18.1186
TGG 14	181	121074	120893	111	53247	53136	43.9529		19.2258
TGG 15	406	326124	325718	130	58777	58647	18.0055		8.6467
TGG 16	111	196223	196112	112	47205	47093	24.0133		11.5318
TGG 17	239	179068	178829	110	25525	25415	14.2119		5.1847
TGG 18	139	72407	72268	86	11397	11311	15.6515		5.70987
TGG 19	327	718711	718384	485	83601	83116	11.5699		9.4184
TGG 20	371	758790	758419	263	87515	87252	11.5045		9.36516
TGG 21	307	523319	523012	239	55606	55367	10.5862		8.61764
TGG 22	223	562471	562248	169	91685	91516	16.2768		13.2501
TGG 23	220	331593	331373	159	46585	46426	14.0102		11.4049
TGG 24	727	1997317	1996590	1541	230002	228461	11.4426		10.291
TGG 25	994	1182883	1181889	345	157664	157319	13.3108		11.9713
TGG 26	1217	1086910	1085693	1060	117086	116026	10.6868		9.61134
TGG 27	650	979440	978790	217	105455	105238	10.7518		9.66983
TGG 28	1157	460722	459565	1256	61402	60146	13.0876		11.7705
TGG 29	462	852151	851689	496	82821	82325	9.66609		9.20936
TGG 30	423	431371	430948	451	33359	32908	7.63619		7.27537
TGG 31	985	511806	510821	245	59773	59528	11.6534		11.1028
TGG 32	301	329672	329371	144	36453	36309	11.0237		10.5029
TGG 33	747	375871	375124	1091	51703	50612	13.4921		12.8546
TGG 34	114	75577	75463	118	46390	46272	61.3175		23.208
TGG 35	107	80560	80453	199	23992	23793	29.5738		11.1934
TGG 36	284	86319	86035	119	24177	24058	27.963		10.5837
TGG 37	82	70028	69946	85	22639	22554	32.2449		12.2044
TGG 38	158	56251	56093	118	14888	14770	26.3313		9.96612
TGG 39	100	40827	40727	112	10801	10689	26.2455		9.93365
TGG 40	155	35293	35138	114	12342	12228	34.7999		13.1714
TGG 41	176	40926	40750	220	12939	12719	31.2123		11.8135
GGA 1	154	120704	120550	348	17631	17283	14.3368		7.66932	8.06414	2.11678	0.368485
GGA 2	182	111483	111301	88	15862	15774	14.1724		7.58137
GGA 3	223	349567	349344	497	44719	44222	12.6586		9.68226
GGA 4	451	275565	275114	103	23820	23717	8.62079		6.59385
GGA 5	125	97575	97450	113	11833	11720	12.0267		7.80047
GGA 6	466	72438	71972	267	7622	7355	10.2193		6.62818
GGA 7	125	185656	185531	158	21185	21027	11.3334		8.55001
GGA 8	198	80681	80483	201	11195	10994	13.66		10.3052
GGA 9	313	373898	373585	136	55725	55589	14.8799		8.8486
GGA 10	128	200293	200165	114	26948	26834	13.4059		7.9721
GGA 11	180	385326	385146	183	62292	62109	16.1261		8.07328
GGA 12	147	396382	396235	182	51605	51423	12.9779		6.49719
GGA 13	305	366743	366438	117	90969	90852	24.7933		10.8451
GGA 14	199	122396	122197	117	37836	37719	30.8674		13.502
GGA 15	278	736201	735923	158	83874	83716	11.3756		5.46289
GGA 16	111	386175	386064	128	104815	104687	27.1165		13.0221
GGA 17	137	363778	363641	110	53538	53428	14.6925		5.36003
GGA 18	367	166508	166141	79	24313	24234	14.5864		5.32132
GGA 19	273	1147045	1146772	158	139405	139247	12.1425		10.7853
GGA 20	170	856538	856368	183	98293	98110	11.4565		10.176
GGA 21	285	1138130	1137845	122	106722	106600	9.36859		8.32144
GGA 22	250	1240505	1240255	163	128043	127880	10.3108		9.15832
GGA 23	239	1192371	1192132	105	95697	95592	8.01858		7.12232
GGA 24	150	3153290	3153140	106	174299	174193	5.52443		6.46202
GGA 25	305	1772606	1772301	133	112692	112559	6.35101		7.42889
GGA 26	210	1986854	1986644	94	143942	143848	7.24075		8.46964
GGA 27	190	2837023	2836833	104	210378	210274	7.41228		8.67028
GGA 28	226	2712253	2712027	201	231585	231384	8.53177		9.97977
GGA 29	283	3226860	3226577	129	238710	238581	7.39424		6.27984
GGA 30	218	2739551	2739333	131	177589	177458	6.47815		5.50181
GGA 31	285	2415835	2415550	96	164125	164029	6.79054		5.76712
GGA 32	257	2920995	2920738	125	191831	191706	6.56362		5.57439
GGA 33	265	3320628	3320363	86	262201	262115	7.89417		6.70442
AGA 1	259	258315	258056	86	20604	20518	7.95099		4.2533	3.85264	0.972267	0.16925
AGA 2	268	131345	131077	83	8576	8493	6.4794		3.46609
AGA 3	513	376458	375945	371	21540	21169	5.63088		4.30693
AGA 4	276	370079	369803	107	18879	18772	5.07622		3.88268
AGA 5	435	113590	113155	341	9307	8966	7.92364		5.13925
AGA 6	392	123297	122905	285	10282	9997	8.13392		5.27564
AGA 7	296	114934	114638	180	6408	6228	5.43275		4.09851
AGA 8	199	112402	112203	129	7271	7142	6.36525		4.80199
AGA 9	130	133902	133772	219	11312	11093	8.29247		4.93127
AGA 10	128	122233	122105	86	6461	6375	5.22092		3.10472
AGA 11	317	167381	167064	126	9896	9770	5.84806		2.92774
AGA 12	288	155891	155603	195	11280	11085	7.1239		3.56647
AGA 13	125	334453	334328	150	20706	20556	6.14845		2.68945
AGA 14	112	250091	249979	126	39779	39653	15.8625		6.93857
AGA 15	171	735586	735415	119	61517	61398	8.34876		4.00929
AGA 16	123	435086	434963	109	28868	28759	6.61183		3.17518
AGA 17	134	425591	425457	100	47943	47843	11.2451		4.10236
AGA 18	97	239522	239425	79	29479	29400	12.2794		4.4797
AGA 19	199	521246	521047	97	17421	17324	3.32484		2.95322
AGA 20	162	440706	440544	103	12064	11961	2.71505		2.41158
AGA 21	245	405994	405749	112	13539	13427	3.30919		2.93931
AGA 22	183	460162	459979	98	17959	17861	3.883		3.44899
AGA 23	276	426452	426176	99	14566	14467	3.39461		3.01518
AGA 24	248	1287409	1287161	168	47961	47793	3.71306		4.34323
AGA 25	253	750839	750586	159	22738	22579	3.00818		3.51872
AGA 26	191	778692	778501	90	34129	34039	4.37238		5.11445
AGA 27	173	1029885	1029712	113	35124	35011	3.40008		3.97713
AGA 28	234	1193335	1193101	97	45774	45677	3.82843		4.47818
AGA 29	365	1525829	1525464	119	72565	72446	4.74911		4.03336
AGA 30	263	1068358	1068095	218	32430	32212	3.01584		2.56131
AGA 31	222	897704	897482	94	31490	31396	3.49823		2.971
AGA 32	396	1272079	1271683	89	43278	43189	3.39621		2.88436
AGA 33	402	1111236	1110834	197	43855	43658	3.9302		3.33787
CGA 1	155	28193	28038	463	2316	1853	6.60889		3.53536	4.7312	2.07507	0.361223
CGA 2	239	100205	99966	143	8212	8069	8.07174		4.3179
CGA 3	224	156647	156423	94	6989	6895	4.40792		3.37152
CGA 4	198	141838	141640	257	12303	12046	8.50466		6.50502
CGA 5	175	28285	28110	146	5001	4855	17.2714		11.2022
CGA 6	158	42746	42588	273	3403	3130	7.34949		4.76686
CGA 7	323	25779	25456	313	2789	2476	9.72659		7.33781
CGA 8	440	65115	64675	171	7464	7293	11.2764		8.50698
CGA 9	299	60069	59770	241	4747	4506	7.5389		4.48315
CGA 10	191	171847	171656	139	9388	9249	5.3881		3.20414
CGA 11	123	72799	72676	194	5469	5275	7.25824		3.63373
CGA 12	170	159529	159359	145	13325	13180	8.27063		4.14056
CGA 13	116	165785	165669	296	13506	13210	7.97373		3.48786
CGA 14	125	188210	188085	213	13364	13151	6.99205		3.05846
CGA 15	115	327341	327226	164	21804	21640	6.61317		3.17582
CGA 16	263	208155	207892	113	35907	35794	17.2176		8.26835
CGA 17	120	224140	224020	209	12023	11814	5.27364		1.9239
CGA 18	127	162999	162872	247	6636	6389	3.92271		1.43106
CGA 19	236	372445	372209	110	24661	24551	6.59603		5.85877
CGA 20	178	330503	330325	118	13787	13669	4.13805		3.67553
CGA 21	190	332746	332556	109	15539	15430	4.63982		4.12122
CGA 22	137	287843	287706	306	10854	10548	3.66624		3.25646
CGA 23	196	422004	421808	306	19773	19467	4.61513		4.09929
CGA 24	211	1088602	1088391	124	58563	58439	5.3693		6.28057
CGA 25	485	663994	663509	109	29905	29796	4.49067		5.25282
CGA 26	153	808980	808827	125	31806	31681	3.91691		4.58168
CGA 27	167	750703	750536	102	52683	52581	7.00579		8.1948
CGA 28	172	961828	961656	87	45525	45438	4.72497		5.52689
CGA 29	366	1331366	1331000	200	67994	67794	5.09346		4.32581
CGA 30	246	796196	795950	295	32671	32376	4.06759		3.45455
CGA 31	248	1027583	1027335	236	53433	53197	5.17816		4.39774
CGA 32	179	1021147	1020968	176	42479	42303	4.14342		3.51895
CGA 33	249	1195675	1195426	88	45605	45517	3.8076		3.23374
UGA 1	147	236861	236714	128	14237	14109	5.96036		3.18843	3.59844	1.51455	0.26365
UGA 2	212	275716	275504	138	17617	17479	6.34437		3.39386
UGA 3	232	611574	611342	141	23424	23283	3.80851		2.91304
UGA 4	238	612656	612418	138	24188	24050	3.92706		3.00372
UGA 5	153	70757	70604	162	4638	4476	6.33958		4.11184
UGA 6	310	164661	164351	122	12453	12331	7.50284		4.86632
UGA 7	190	97164	96974	186	12812	12626	13.02		9.82237
UGA 8	270	117838	117568	150	5194	5044	4.29028		3.23662
UGA 9	200	167272	167072	276	9900	9624	5.76039		3.42552
UGA 10	189	336411	336222	86	15429	15343	4.56335		2.71368
UGA 11	140	273430	273290	117	13515	13398	4.90248		2.45435
UGA 12	235	272155	271920	129	13199	13070	4.80656		2.40633
UGA 13	184	167535	167351	88	17272	17184	10.2682		4.49152
UGA 14	126	196781	196655	96	11994	11898	6.05019		2.64647
UGA 15	166	443231	443065	128	24527	24399	5.50687		2.64454
UGA 16	257	397324	397067	231	17029	16798	4.23052		2.03161
UGA 17	124	196343	196219	119	32301	32182	16.4011		5.98334
UGA 18	127	333012	332885	110	15005	14895	4.47452		1.63237
UGA 19	169	1709554	1709385	151	59362	59211	3.46388		3.07671
UGA 20	179	1758241	1758062	135	65471	65336	3.71636		3.30098
UGA 21	572	1830409	1829837	110	69690	69580	3.80252		3.37751
UGA 22	181	2133587	2133406	132	125334	125202	5.86864		5.21269
UGA 23	208	1938684	1938476	121	76594	76473	3.94501		3.50406
UGA 24	318	4065733	4065415	158	169815	169657	4.17318		4.88144
UGA 25	504	3429388	3428884	90	138385	138295	4.03324		4.71775
UGA 26	184	4170573	4170389	98	164848	164750	3.95047		4.62094
UGA 27	182	4696754	4696572	88	141666	141578	3.0145		3.52611
UGA 28	277	4805023	4804746	111	188457	188346	3.92		4.58529
UGA 29	270	5025088	5024818	409	157444	157035	3.12519		2.65418
UGA 30	223	4072448	4072225	123	98168	98045	2.40765		2.04479
UGA 31	390	4264978	4264588	143	129905	129762	3.04278		2.58419
UGA 32	205	4196179	4195974	161	149295	149134	3.55422		3.01855
UGA 33	211	5141795	5141584	98	162186	162088	3.15249		2.67737
RT 1	157	31494	31337	92	63669	63577	202.882	186.937
RT 2	217	50914	50697	83	86771	86688	170.992
RT 3	203	222259	222056	161	207487	207326	93.3665	130.74
RT 4	183	188337	188154	173	316485	316312	168.113
RT 5	245	49597	49352	170	85444	85274	172.787	154.179
RT 6	139	88094	87955	200	119441	119241	135.57
RT 7	200	55478	55278	123	88490	88367	159.859	132.554
RT 8	115	85189	85074	105	89645	89540	105.25
RT 9	139	90052	89913	188	149976	149788	166.592	168.161
RT 10	105	136472	136367	97	231552	231455	169.729
RT 11	154	155711	155557	116	245717	245601	157.885	199.747
RT 12	210	156314	156104	112	377272	377160	241.608
RT 13	140	134989	134849	120	222690	222570	165.051	228.614
RT 14	204	141939	141735	110	414226	414116	292.176
RT 15	277	308505	308228	125	1005303	1005178	326.115	208.235
RT 16	139	208609	208470	115	188478	188363	90.355
RT 17	105	129506	129401	133	541570	541437	418.418	274.112
RT 18	105	210024	209919	362	272851	272489	129.807
RT 19	433	1610867	1610434	150	1958448	1958298	121.601	122.843
RT 20	377	1205602	1205225	242	1288425	1288183	106.883
RT 21	1353	1119479	1118126	1609	1567496	1565887	140.046
RT 22	1378	910912	909534	1512	1031036	1029524	113.192	111.19
RT 23	731	2471155	2470424	1282	2635822	2634540	106.643
RT 24	1488	2097614	2096126	986	2384978	2383992	113.733
RT 25	414	1487707	1487293	1026	1847995	1846969	124.183	104.959
RT 26	465	3336001	3335536	721	3429956	3429235	102.809
RT 27	670	1973659	1972989	363	1734341	1733978	87.8858
RT 28	582	2009852	2009270	859	2439642	2438783	121.377	112.584
RT 29	150	1368463	1368313	92	1203506	1203414	87.9487
RT 30	163	1027246	1027083	112	1319153	1319041	128.426
RT 31	230	3848810	3848580	129	2704237	2704108	70.2625	85.4907
RT 32	238	2888981	2888743	95	2279017	2278922	78.8897
RT 33	189	2737042	2736853	229	2937417	2937188	107.32
RT 34	406	3315496	3315090	236	2684487	2684251	80.9707	117.746
RT 35	314	1990574	1990260	153	2839580	2839427	142.666
RT 36	222	2157218	2156996	116	2795595	2795479	129.601
RT 37	133	98107	97974	110	243544	243434	248.468	264.208
RT 38	185	75162	74977	194	202749	202555	270.156
RT 39	103	55406	55303	126	141245	141119	255.174
RT 40	157	60169	60012	135	169989	169854	283.033
