# Supplementary material for: The Highly Conserved Codon following the Slippery Sequence Supports −1 Frameshift Efficiency at the HIV-1 Frameshift Site
Source: PLoS One. 2015 Mar 25;10(3):e0122176. doi: 10.1371/journal.pone.0122176 (PMC4373837; doi:10.1371/journal.pone.0122176)
Supplement: S6 File — A. Quantitative PCR. Samples were from transfection of increasing amounts of pcDNA or pcDNA-eRF1 vector (0 μg to 1.5 μg). Threshold cycle (Ct) values for target gene (TG) eRF1 and reference gene (RG) 18S rRNA. Two pooled replicates were tested, each containing cell lysate from four individually transfected wells (a total of eight transfections). Three technical replicates were made for each pooled sample. Data were analysed using the comparative CT method to give fold differences and standard deviations. B, baseline; T, threshold; NTC, no template control. C. Stop codon readthrough. Values for Renilla luciferase (Rluc) and firefly luciferase (Luc+) are in relative light units. Background (bkgd) values (cell lysate alone) were subtracted from each measurement. The percentage of readthrough for each sample was calculated using the corresponding readthrough control from each replicate plate. Replicates are from one experiment for UGAAAG samples, and three individual experiments for UGACUG samples. p, pcDNA 3.1(+) with no insert (empty vector); e, pcDNA-eRF1. D. Antizyme frameshifting. Values for Renilla luciferase (Rluc) and firefly luciferase (Luc+) are in relative light units. Background (bkgd) values (cell lysate alone) were subtracted from each measurement. The relative frameshift efficiency for each sample was calculated using the corresponding average readthrough control (RT) from each replicate plate. Replicates are from one experiment. Value in bold italics was omitted as it was greater than two standard deviations below the mean. Az, antizyme; p, pcDNA 3.1(+) with no insert (empty vector); e, pcDNA-eRF1. E: HIV frameshifting. Values for Renilla luciferase (Rluc) and firefly luciferase (Luc+) are in relative light units. Background (bkgd) values (cell lysate alone) were subtracted from each measurement. The relative frameshift efficiency for each sample was calculated using the corresponding readthrough control (RT) from each replicate plate. Replicates are fro [file pone.0122176.s009.xlsx]

## Sheet: Sheet1
Fig 5A: qPCR
eRF1 qPCR:
eRF1: B=3-10, T=0.3
18S: B=2-6, T=0.1
Well	Sample Name	Detector	Task	Ct	StdDev Ct		Sample	Average CT	SD CT	delta CT	delta CT SD	delta delta CT	Fold difference	plus SD	minus SD	Y error plus	Y error minus
A1	eRF1 NTC	SM-eRF1	NTC	Undetermined			TG 0ug	22.4283	0.0670572	14.4	0.126307	0	1	0.916174	1.0915	0.0914957	0.083826
A2	eRF1 NTC	SM-eRF1	NTC	Undetermined			TG 0.25ug	20.6083	0.161297	12.5483	0.188724	-1.85167	3.60917	3.16662	4.11357	0.5044	0.442551
A3	eRF1 NTC	SM-eRF1	NTC	Undetermined			TG 0.5ug	17.23	0.192458	9.21833	0.216649	-5.18167	36.2942	31.2334	42.175	5.88079	5.06078
A4	eRF1 0ug 1	SM-eRF1	Unknown	22.42	0.045		TG 0.75ug	15.4717	0.0760044	7.405	0.116118	-6.995	127.557	117.693	138.248	10.6911	9.86435
A5	eRF1 0ug 1	SM-eRF1	Unknown	22.5	0.045		TG 1.0ug	14.525	0.0450555	6.515	0.0870632	-7.885	236.386	222.542	251.09	14.7046	13.8434
A6	eRF1 0ug 1	SM-eRF1	Unknown	22.49	0.045		TG 1.5ug	14.4633	0.140523	6.29	0.262552	-8.11	276.282	230.312	331.428	55.1455	45.97
A7	eRF1 0ug 2	SM-eRF1	Unknown	22.36	0.066		TG 0ug -RT
A8	eRF1 0ug 2	SM-eRF1	Unknown	22.46	0.066		TG 0.5ug -RT	33.29	0.373631	25.2303	0.395478	10.8303	0.000549236	0.00041755	0.000722453	0.000173217	0.000131686
A9	eRF1 0ug 2	SM-eRF1	Unknown	22.34	0.066		TG 1.0ug -RT	27.1833	0.0503322	19.1236	0.139055	4.72362	0.0378485	0.0343708	0.0416782	0.00382964	0.00347775
A10	eRF1 0.25ug 1	SM-eRF1	Unknown	20.78	0.083		RG 0ug	8.02833	0.107036
A11	eRF1 0.25ug 1	SM-eRF1	Unknown	20.65	0.083		RG 0.25ug	8.06	0.0979796
A12	eRF1 0.25ug 1	SM-eRF1	Unknown	20.81	0.083		RG 0.5ug	8.01167	0.099482
B1	eRF1 0.25ug 2	SM-eRF1	Unknown	20.45	0.018		RG 0.75ug	8.06667	0.0877876
B2	eRF1 0.25ug 2	SM-eRF1	Unknown	20.47	0.018		RG 1.0ug	8.01	0.0744983
B3	eRF1 0.25ug 2	SM-eRF1	Unknown	20.49	0.018		RG 1.5ug	8.17333	0.221781
B4	eRF1 0.5ug 1	SM-eRF1	Unknown	17.4	0.036		RG 0ug -RT	37.22	2.30788
B5	eRF1 0.5ug 1	SM-eRF1	Unknown	17.37	0.036		RG 0.5ug -RT	39.04	0.46669
B6	eRF1 0.5ug 1	SM-eRF1	Unknown	17.44	0.036		RG 1.0ug -RT
B7	eRF1 0.5ug 2	SM-eRF1	Unknown	17.02	0.036
B8	eRF1 0.5ug 2	SM-eRF1	Unknown	17.09	0.036		RG total	8.05971	0.129626
B9	eRF1 0.5ug 2	SM-eRF1	Unknown	17.06	0.036
B10	eRF1 0.75ug 1	SM-eRF1	Unknown	15.43	0.066
B11	eRF1 0.75ug 1	SM-eRF1	Unknown	15.53	0.066
B12	eRF1 0.75ug 1	SM-eRF1	Unknown	15.55	0.066
C1	eRF1 0.75ug 2	SM-eRF1	Unknown	15.35	0.086
C2	eRF1 0.75ug 2	SM-eRF1	Unknown	15.45	0.086
C3	eRF1 0.75ug 2	SM-eRF1	Unknown	15.52	0.086
C4	eRF1 1.0ug 1	SM-eRF1	Unknown	14.52	0.025
C5	eRF1 1.0ug 1	SM-eRF1	Unknown	14.49	0.025
C6	eRF1 1.0ug 1	SM-eRF1	Unknown	14.47	0.025
C7	eRF1 1.0ug 2	SM-eRF1	Unknown	14.53	0.039
C8	eRF1 1.0ug 2	SM-eRF1	Unknown	14.54	0.039
C9	eRF1 1.0ug 2	SM-eRF1	Unknown	14.6	0.039
C10	eRF1 1.5ug 1	SM-eRF1	Unknown	14.54	0.082
C11	eRF1 1.5ug 1	SM-eRF1	Unknown	14.66	0.082
C12	eRF1 1.5ug 1	SM-eRF1	Unknown	14.51	0.082
D1	eRF1 1.5ug 2	SM-eRF1	Unknown	14.25	0.096
D2	eRF1 1.5ug 2	SM-eRF1	Unknown	14.43	0.096
D3	eRF1 1.5ug 2	SM-eRF1	Unknown	14.39	0.096
D4	eRF1 0ug 1 -RT	SM-eRF1	Unknown	Undetermined
D5	eRF1 0ug 1 -RT	SM-eRF1	Unknown	38.04
D6	eRF1 0ug 1 -RT	SM-eRF1	Unknown	Undetermined
D7	eRF1 0.5ug 1 -RT	SM-eRF1	Unknown	32.89	0.374
D8	eRF1 0.5ug 1 -RT	SM-eRF1	Unknown	33.35	0.374
D9	eRF1 0.5ug 1 -RT	SM-eRF1	Unknown	33.63	0.374
D10	eRF1 1.0ug 1 -RT	SM-eRF1	Unknown	27.13	0.055
D11	eRF1 1.0ug 1 -RT	SM-eRF1	Unknown	27.23	0.055
D12	eRF1 1.0ug 1 -RT	SM-eRF1	Unknown	27.19	0.055
E1	18S NTC	SM-18SrRNA	NTC	32.02	3.521
E2	18S NTC	SM-18SrRNA	NTC	38.38	3.521
E3	18S NTC	SM-18SrRNA	NTC	37.83	3.521
E4	18S 0ug 1	SM-18SrRNA	Unknown	8.04	0.057
E5	18S 0ug 1	SM-18SrRNA	Unknown	8.11	0.057
E6	18S 0ug 1	SM-18SrRNA	Unknown	8.15	0.057
E7	18S 0ug 2	SM-18SrRNA	Unknown	7.85	0.1
E8	18S 0ug 2	SM-18SrRNA	Unknown	7.97	0.1
E9	18S 0ug 2	SM-18SrRNA	Unknown	8.05	0.1
E10	18S 0.25ug 1	SM-18SrRNA	Unknown	8.09	0.048
E11	18S 0.25ug 1	SM-18SrRNA	Unknown	8.19	0.048
E12	18S 0.25ug 1	SM-18SrRNA	Unknown	8.15	0.048
F1	18S 0.25ug 2	SM-18SrRNA	Unknown	8	0.027
F2	18S 0.25ug 2	SM-18SrRNA	Unknown	7.98	0.027
F3	18S 0.25ug 2	SM-18SrRNA	Unknown	7.95	0.027
F4	18S 0.5ug 1	SM-18SrRNA	Unknown	8.03	0.079
F5	18S 0.5ug 1	SM-18SrRNA	Unknown	7.87	0.079
F6	18S 0.5ug 1	SM-18SrRNA	Unknown	7.95	0.079
F7	18S 0.5ug 2	SM-18SrRNA	Unknown	8.1	0.08
F8	18S 0.5ug 2	SM-18SrRNA	Unknown	8.14	0.08
F9	18S 0.5ug 2	SM-18SrRNA	Unknown	7.98	0.08
F10	18S 0.75ug 1	SM-18SrRNA	Unknown	8.15	0.042
F11	18S 0.75ug 1	SM-18SrRNA	Unknown	8.07	0.042
F12	18S 0.75ug 1	SM-18SrRNA	Unknown	8.13	0.042
G1	18S 0.75ug 2	SM-18SrRNA	Unknown	8.01	0.101
G2	18S 0.75ug 2	SM-18SrRNA	Unknown	7.92	0.101
G3	18S 0.75ug 2	SM-18SrRNA	Unknown	8.12	0.101
G4	18S 1.0ug 1	SM-18SrRNA	Unknown	8	0.053
G5	18S 1.0ug 1	SM-18SrRNA	Unknown	7.91	0.053
G6	18S 1.0ug 1	SM-18SrRNA	Unknown	8.01	0.053
G7	18S 1.0ug 2	SM-18SrRNA	Unknown	8.12	2.367
G8	18S 1.0ug 2	SM-18SrRNA	Unknown	8.01	2.367
G9	18S 1.0ug 2	SM-18SrRNA	Unknown	12.17	2.367
G10	18S 1.5ug 1	SM-18SrRNA	Unknown	8.1	0.044
G11	18S 1.5ug 1	SM-18SrRNA	Unknown	8.01	0.044
G12	18S 1.5ug 1	SM-18SrRNA	Unknown	8.04	0.044
H1	18S 1.5ug 2	SM-18SrRNA	Unknown	8.61	0.272
H2	18S 1.5ug 2	SM-18SrRNA	Unknown	8.18	0.272
H3	18S 1.5ug 2	SM-18SrRNA	Unknown	8.1	0.272
H4	18S 0ug 1 -RT	SM-18SrRNA	Unknown	39.63	2.305
H5	18S 0ug 1 -RT	SM-18SrRNA	Unknown	37	2.305
H6	18S 0ug 1 -RT	SM-18SrRNA	Unknown	35.03	2.305
H7	18S 0.5ug 1 -RT	SM-18SrRNA	Unknown	38.71	0.461
H8	18S 0.5ug 1 -RT	SM-18SrRNA	Unknown	Undetermined
H9	18S 0.5ug 1 -RT	SM-18SrRNA	Unknown	39.37	0.461
H10	18S 1.0ug 1 -RT	SM-18SrRNA	Unknown	Undetermined
H11	18S 1.0ug 1 -RT	SM-18SrRNA	Unknown	Undetermined
H12	18S 1.0ug 1 -RT	SM-18SrRNA	Unknown	39.5
pcDNA qPCR:
eRF1: B=3-19, T=0.25
18S: B=3-6, T=0.2
Well	Sample Name	Detector	Task	Ct	StdDev Ct		Sample	Average CT	SD CT	delta CT	delta CT SD	delta delta CT	Fold difference	plus SD	minus SD	Y error plus	Y error minus
A1	eRF1 NTC	SM-eRF1	NTC	Undetermined			TG 0ug	23.2367	0.0686052	13.8767	0.103666	0	1	0.930665	1.0745	0.0745005	0.069335
A2	eRF1 NTC	SM-eRF1	NTC	Undetermined			TG -ve 0.5	23.0667	0.0560952	13.8267	0.147739	-0.05	1.03526	0.934497	1.1469	0.111634	0.100768
A3	eRF1 NTC	SM-eRF1	NTC	Undetermined			TG -ve 1.0	23.0317	0.0444597	13.78	0.0641353	-0.0966667	1.0693	1.02281	1.11791	0.0486084	0.0464948
A4	eRF1 0ug 1	SM-eRF1	Unknown	23.2	0.035		TG p 0.5	23.3583	0.0402078	14.0717	0.0729612	0.195	0.873573	0.830492	0.918888	0.0453153	0.0430805
A5	eRF1 0ug 1	SM-eRF1	Unknown	23.14	0.035		TG p 1.0	23.2567	0.162931	13.89	0.195482	0.0133333	0.990801	0.865247	1.13457	0.143772	0.125553
A6	eRF1 0ug 1	SM-eRF1	Unknown	23.2	0.035		RG 0ug	9.36	0.0777174
A7	eRF1 0ug 2	SM-eRF1	Unknown	23.3	0.031		RG -ve 0.5	9.24	0.136675
A8	eRF1 0ug 2	SM-eRF1	Unknown	23.26	0.031		RG -ve 1.0	9.25167	0.0462241
A9	eRF1 0ug 2	SM-eRF1	Unknown	23.32	0.031		RG p 0.5	9.28667	0.0608824
A10	eRF1 si-ve 0.5 1	SM-eRF1	Unknown	23.11	0.006		RG p 1.0	9.36667	0.108012
A11	eRF1 si-ve 0.5 1	SM-eRF1	Unknown	23.12	0.006
A12	eRF1 si-ve 0.5 1	SM-eRF1	Unknown	23.11	0.006
B1	eRF1 si-ve 0.5 2	SM-eRF1	Unknown	23.06	0.034
B2	eRF1 si-ve 0.5 2	SM-eRF1	Unknown	22.99	0.034
B3	eRF1 si-ve 0.5 2	SM-eRF1	Unknown	23.01	0.034
B4	eRF1 si-ve 1.0 1	SM-eRF1	Unknown	23.01	0.03
B5	eRF1 si-ve 1.0 1	SM-eRF1	Unknown	23	0.03
B6	eRF1 si-ve 1.0 1	SM-eRF1	Unknown	23.06	0.03
B7	eRF1 si-ve 1.0 2	SM-eRF1	Unknown	23	0.061
B8	eRF1 si-ve 1.0 2	SM-eRF1	Unknown	23.01	0.061
B9	eRF1 si-ve 1.0 2	SM-eRF1	Unknown	23.11	0.061
B10	eRF1 pcDNA 0.5 1	SM-eRF1	Unknown	23.32	0.028
B11	eRF1 pcDNA 0.5 1	SM-eRF1	Unknown	23.34	0.028
B12	eRF1 pcDNA 0.5 1	SM-eRF1	Unknown	23.38	0.028
C1	eRF1 pcDNA 0.5 2	SM-eRF1	Unknown	23.31	0.047
C2	eRF1 pcDNA 0.5 2	SM-eRF1	Unknown	23.4	0.047
C3	eRF1 pcDNA 0.5 2	SM-eRF1	Unknown	23.4	0.047
C4	eRF1 pcDNA 1.0 1	SM-eRF1	Unknown	23.07	0.032
C5	eRF1 pcDNA 1.0 1	SM-eRF1	Unknown	23.13	0.032
C6	eRF1 pcDNA 1.0 1	SM-eRF1	Unknown	23.13	0.032
C7	eRF1 pcDNA 1.0 2	SM-eRF1	Unknown	23.38	0.025
C8	eRF1 pcDNA 1.0 2	SM-eRF1	Unknown	23.4	0.025
C9	eRF1 pcDNA 1.0 2	SM-eRF1	Unknown	23.43	0.025
C10	eRF1 0ug 1 -RT	SM-eRF1	Unknown	Undetermined
C11	eRF1 0ug 1 -RT	SM-eRF1	Unknown	Undetermined
C12	eRF1 0ug 1 -RT	SM-eRF1	Unknown	Undetermined
D1	eRF1 si-ve 0.5 1 -RT	SM-eRF1	Unknown	Undetermined
D2	eRF1 si-ve 0.5 1 -RT	SM-eRF1	Unknown	Undetermined
D3	eRF1 si-ve 0.5 1 -RT	SM-eRF1	Unknown	Undetermined
D4	eRF1 si-ve 1.0 1 -RT	SM-eRF1	Unknown	Undetermined
D5	eRF1 si-ve 1.0 1 -RT	SM-eRF1	Unknown	Undetermined
D6	eRF1 si-ve 1.0 1 -RT	SM-eRF1	Unknown	Undetermined
D7	eRF1 pcDNA 0.5 1 -RT	SM-eRF1	Unknown	Undetermined
D8	eRF1 pcDNA 0.5 1 -RT	SM-eRF1	Unknown	Undetermined
D9	eRF1 pcDNA 0.5 1 -RT	SM-eRF1	Unknown	Undetermined
D10	eRF1 pcDNA 1.0 1 -RT	SM-eRF1	Unknown	Undetermined
D11	eRF1 pcDNA 1.0 1 -RT	SM-eRF1	Unknown	Undetermined
D12	eRF1 pcDNA 1.0 1 -RT	SM-eRF1	Unknown	Undetermined
E1	18S NTC	SM-18SrRNA	NTC	Undetermined
E2	18S NTC	SM-18SrRNA	NTC	Undetermined
E3	18S NTC	SM-18SrRNA	NTC	39.9
E4	18S 0ug 1	SM-18SrRNA	Unknown	9.38	0.046
E5	18S 0ug 1	SM-18SrRNA	Unknown	9.36	0.046
E6	18S 0ug 1	SM-18SrRNA	Unknown	9.29	0.046
E7	18S 0ug 2	SM-18SrRNA	Unknown	9.29	0.112
E8	18S 0ug 2	SM-18SrRNA	Unknown	9.34	0.112
E9	18S 0ug 2	SM-18SrRNA	Unknown	9.5	0.112
E10	18S si-ve 0.5 1	SM-18SrRNA	Unknown	9.36	0.005
E11	18S si-ve 0.5 1	SM-18SrRNA	Unknown	9.35	0.005
E12	18S si-ve 0.5 1	SM-18SrRNA	Unknown	9.35	0.005
F1	18S si-ve 0.5 2	SM-18SrRNA	Unknown	9.04	0.094
F2	18S si-ve 0.5 2	SM-18SrRNA	Unknown	9.12	0.094
F3	18S si-ve 0.5 2	SM-18SrRNA	Unknown	9.22	0.094
F4	18S si-ve 1.0 1	SM-18SrRNA	Unknown	9.2	0.034
F5	18S si-ve 1.0 1	SM-18SrRNA	Unknown	9.25	0.034
F6	18S si-ve 1.0 1	SM-18SrRNA	Unknown	9.27	0.034
F7	18S si-ve 1.0 2	SM-18SrRNA	Unknown	9.27	0.061
F8	18S si-ve 1.0 2	SM-18SrRNA	Unknown	9.32	0.061
F9	18S si-ve 1.0 2	SM-18SrRNA	Unknown	9.2	0.061
F10	18S pcDNA 0.5 1	SM-18SrRNA	Unknown	9.35	0.054
F11	18S pcDNA 0.5 1	SM-18SrRNA	Unknown	9.37	0.054
F12	18S pcDNA 0.5 1	SM-18SrRNA	Unknown	9.27	0.054
G1	18S pcDNA 0.5 2	SM-18SrRNA	Unknown	9.26	0.029
G2	18S pcDNA 0.5 2	SM-18SrRNA	Unknown	9.21	0.029
G3	18S pcDNA 0.5 2	SM-18SrRNA	Unknown	9.26	0.029
G4	18S pcDNA 1.0 1	SM-18SrRNA	Unknown	9.28	0.025
G5	18S pcDNA 1.0 1	SM-18SrRNA	Unknown	9.25	0.025
G6	18S pcDNA 1.0 1	SM-18SrRNA	Unknown	9.3	0.025
G7	18S pcDNA 1.0 2	SM-18SrRNA	Unknown	9.52	0.066
G8	18S pcDNA 1.0 2	SM-18SrRNA	Unknown	9.46	0.066
G9	18S pcDNA 1.0 2	SM-18SrRNA	Unknown	9.39	0.066
G10	18S 0ug 1 -RT	SM-18SrRNA	Unknown	Undetermined
G11	18S 0ug 1 -RT	SM-18SrRNA	Unknown	Undetermined
G12	18S 0ug 1 -RT	SM-18SrRNA	Unknown	37.41
H1	18S si-ve 0.5 1 -RT	SM-18SrRNA	Unknown	37.61	0.179
H2	18S si-ve 0.5 1 -RT	SM-18SrRNA	Unknown	37.35	0.179
H3	18S si-ve 0.5 1 -RT	SM-18SrRNA	Unknown	37.69	0.179
H4	18S si-ve 1.0 1 -RT	SM-18SrRNA	Unknown	37.16	1.263
H5	18S si-ve 1.0 1 -RT	SM-18SrRNA	Unknown	39.69	1.263
H6	18S si-ve 1.0 1 -RT	SM-18SrRNA	Unknown	38.48	1.263
H7	18S pcDNA 0.5 1 -RT	SM-18SrRNA	Unknown	36.83	0.179
H8	18S pcDNA 0.5 1 -RT	SM-18SrRNA	Unknown	36.58	0.179
H9	18S pcDNA 0.5 1 -RT	SM-18SrRNA	Unknown	Undetermined
H10	18S pcDNA 1.0 1 -RT	SM-18SrRNA	Unknown	Undetermined
H11	18S pcDNA 1.0 1 -RT	SM-18SrRNA	Unknown	38.77
H12	18S pcDNA 1.0 1 -RT	SM-18SrRNA	Unknown	Undetermined

## Sheet: Sheet2
Fig 5C: Stop codon readthrough
UGAAAG:
Sample	Rluc bkgd	Rluc	Rluc - bkgd	Luc+ bkgd	Luc+	Luc+ - bkgd	Ratio (%)		Rel ratio ind	Av	SD	SEM
Stop/p 1	161	700442	700281	94	751	657	0.0938195		0.0893594	0.0850428	0.0156067	0.00780336
Stop/p 2	150	918246	918096	114	1135	1021	0.111208		0.0619348
Stop/p 3	487	499268	498781	180	1166	986	0.197682		0.093561
Stop/p 4	224	240708	240484	281	720	439	0.182549		0.0953159
Stop/e 1	216	942268	942052	113	1008	895	0.0950054		0.0622137	0.0670799	0.0183676	0.00918382
Stop/e 2	216	1048655	1048439	467	1322	855	0.0815498		0.0431432
Stop/e 3	372	692980	692608	274	1588	1314	0.189718		0.0809075
Stop/e 4	266	319438	319172	216	702	486	0.152269		0.0820553
RT/p 1	678	864580	863902	260	907281	907021	104.991
RT/p 2	655	1015933	1015278	381	1823385	1823004	179.557
RT/p 3	365	818997	818632	166	1729826	1729660	211.287
RT/p 4	350	606993	606643	336	1162175	1161839	191.519
RT/e 1	561	972463	971902	572	1484746	1484174	152.708
RT/e 2	530	1146090	1145560	461	2165814	2165353	189.021
RT/e 3	288	944235	943947	186	2213621	2213435	234.487
RT/e 4	377	535676	535299	398	993746	993348	185.569
UGACUG:
Sample	Rluc bkgd	Rluc	Rluc - bkgd	Luc+ bkgd	Luc+	Luc+ - bkgd	Ratio		Rel ratio ind	Av	SD	SEM
Stop/p 1	157	1246280	1246123	143	23715	23572	1.89163		1.15382	1.36366	0.382616	0.110452
Stop/p 2	120	1299916	1299796	85	40597	40512	3.1168		1.97795
Stop/p 3	143	754326	754183	257	23497	23240	3.08148		2.08518
Stop/p 4	128	927567	927439	66	19435	19369	2.08844		1.00501
Stop/p 5	315	1026819	1026504	222	18805	18583	1.81032		1.10918
Stop/p 6	163	985989	985826	297	19963	19666	1.99488		1.11323
Stop/p 7	144	984504	984360	202	18295	18093	1.83805		1.46572
Stop/p 8	108	906135	906027	221	17092	16871	1.86209		1.7001
Stop/p 9	214	618042	617828	98	12197	12099	1.95831		1.29995
Stop/p 10	82	595120	595038	157	9331	9174	1.54175		1.4222
Stop/p 11	212	714694	714482	133	11314	11181	1.56491		1.15568
Stop/p 12	99	698145	698046	86	7337	7251	1.03876		0.875901
RT/p 1	199	2062557	2062358	387	3381504	3381117	163.944
RT/p 2	119	2099320	2099201	149	3308014	3307865	157.577
RT/p 3	105	2268190	2268085	114	3351885	3351771	147.78
RT/p 4	81	1506903	1506822	82	3131305	3131223	207.803
RT/p 5	131	1211782	1211651	111	1977678	1977567	163.213
RT/p 6	193	1442106	1441913	264	2584133	2583869	179.197
RT/p 7	108	1400490	1400382	279	1756394	1756115	125.403
RT/p 8	260	2223544	2223284	399	2435517	2435118	109.528
RT/p 9	111	1388595	1388484	179	2091861	2091682	150.645
RT/p 10	123	1388510	1388387	126	1505223	1505097	108.406
RT/p 11	148	1276763	1276615	373	1729042	1728669	135.41
RT/p 12	71	1427649	1427578	90	1693096	1693006	118.593
Stop/e 1	120	777196	777076	119	14651	14532	1.87009		1.09731	1.00878	0.293138	0.0846216
Stop/e 2	138	1215837	1215699	149	15753	15604	1.28354		0.795127
Stop/e 3	94	687589	687495	82	17212	17130	2.49165		1.50518
Stop/e 4	87	597305	597218	137	14532	14395	2.41034		1.4683
Stop/e 5	250	418504	418254	111	8792	8681	2.07553		1.22885
Stop/e 6	143	514297	514154	285	8693	8408	1.63531		0.846579
Stop/e 7	147	559849	559702	195	6767	6572	1.1742		0.813534
Stop/e 8	108	450674	450566	147	7696	7549	1.67545		0.919746
Stop/e 9	116	617451	617335	84	8709	8625	1.39713		0.830586
Stop/e 10	128	605181	605053	101	5702	5601	0.925704		0.69682
Stop/e 11	235	592931	592696	103	10727	10624	1.79249		1.2498
Stop/e 12	155	484101	483946	89	5088	4999	1.03297		0.653502
RT/e 1	74	1437405	1437331	371	2449933	2449562	170.424
RT/e 2	90	1560022	1559932	106	2518241	2518135	161.426
RT/e 3	99	1216332	1216233	218	2013557	2013339	165.539
RT/e 4	116	1150184	1150068	105	1888045	1887940	164.159
RT/e 5	178	1034352	1034174	232	1746955	1746723	168.9
RT/e 6	134	1070231	1070097	161	2067231	2067070	193.167
RT/e 7	105	856779	856674	299	1236760	1236461	144.333
RT/e 8	138	815464	815326	92	1485325	1485233	182.164
RT/e 9	143	1377462	1377319	119	2316918	2316799	168.211
RT/e 10	134	976330	976196	249	1297096	1296847	132.847
RT/e 11	104	1064133	1064029	98	1526146	1526048	143.422
RT/e 12	164	840058	839894	88	1327678	1327590	158.066

## Sheet: Sheet3
Fig 5D: Antizyme frameshifting
Sample	Rluc bkgd	Rluc	Rluc - bkgd	Luc+ bkgd	Luc+	Luc+ - bkgd	Ratio		Rel ratio ind	Av	SD	SEM
Az/1.0ug p 1	163	2510708	2510545	83	2326859	2326776	92.6801		35.7666	31.0103	4.36251	1.95097
Az/1.0ug p 2	92	2712689	2712597	93	2016741	2016648	74.3438		28.6904
Az/1.0ug p 3	129	2554027	2553898	185	2239798	2239613	87.6939		33.8424
Az/1.0ug p 4	145	2558673	2558528	114	1940931	1940817	75.8568		24.7551
Az/1.0ug p 5	272	2310032	2309760	78	2264762	2264684	98.0485		31.9972
Az/1.0ug p 6	146	2773030	2772884	98	957610	957512	34.5313		11.269
Az/1.0ug e 1	92	1572648	1572556	94	1122234	1122140	71.3577		24.7704	21.4093	5.90658	2.41135
Az/1.0ug e 2	343	1742330	1741987	185	1081344	1081159	62.0647		21.5445
Az/1.0ug e 3	97	1561419	1561322	87	686466	686379	43.9614		15.2603
Az/1.0ug e 4	225	1142789	1142564	81	867573	867492	75.925		29.8336
Az/1.0ug e 5	92	1736192	1736100	94	1010323	1010229	58.1896		22.8647
Az/1.0ug e 6	97	1944935	1944838	87	702055	701968	36.0939		14.1826
RT/1.0ug p 1	91	3214202	3214111	177	11462136	11461959	356.614	259.125
RT/1.0ug p 2	87	3877247	3877160	233	7898957	7898724	203.724
RT/1.0ug p 3	126	4261371	4261245	122	9248558	9248436	217.036
RT/1.0ug p 4	147	2276122	2275975	72	10128242	10128170	445.004	306.428
RT/1.0ug p 5	152	2810337	2810185	102	5585587	5585485	198.759
RT/1.0ug p 6	159	2901123	2900964	109	7992932	7992823	275.523
RT/1.0ug e 1	118	2200993	2200875	166	6356522	6356356	288.81	288.077
RT/1.0ug e 2	116	2175692	2175576	148	6507724	6507576	299.12
RT/1.0ug e 3	126	2354046	2353920	125	6504022	6503897	276.301
RT/1.0ug e 4	80	2382039	2381959	217	5944649	5944432	249.561	254.495
RT/1.0ug e 5	99	2385189	2385090	292	6331243	6330951	265.439
RT/1.0ug e 6	141	2721777	2721636	309	6763179	6762870	248.485

## Sheet: Sheet4
Fig 5E: HIV frameshifting
GGG:
Sample	Rluc bkgd	Rluc	Rluc - bkgd	Luc+ bkgd	Luc+	Luc+ - bkgd	Ratio		Rel ratio ind	Av	SD	SEM
GGG/p 1	219	1250545	1250326	107	166580	166473	13.3144		10.989	11.0863	0.341255	0.197024
GGG/p 2	99	1229392	1229293	91	186471	186380	15.1616		10.8043
GGG/p 3	132	1140501	1140369	183	269701	269518	23.6343		22.0991
GGG/p 4	390	1304533	1304143	402	193783	193381	14.8282		11.4657
GGG/e 1	161	1216753	1216592	330	236561	236231	19.4174		17.2569	10.8329	0.452551	0.26128
GGG/e 2	238	1609635	1609397	222	215335	215113	13.3661		11.3376
GGG/e 3	320	1415617	1415297	72	206194	206122	14.5639		10.6978
GGG/e 4	110	1926627	1926517	111	352168	352057	18.2743		10.4633
RT/p 1	143	2585207	2585064	235	3132309	3132074	121.16
RT/p 2	101	2233212	2233111	166	3133871	3133705	140.329
RT/p 3	245	2643725	2643480	150	2827269	2827119	106.947
RT/p 4	356	2533338	2532982	82	3275912	3275830	129.327
RT/e 1	131	3702883	3702752	116	4166454	4166338	112.52
RT/e 2	97	3484633	3484536	94	4108071	4107977	117.892
RT/e 3	97	2478414	2478317	168	3374136	3373968	136.139
RT/e 4	114	2598663	2598549	95	4538510	4538415	174.652
UGA:
Sample	Rluc bkgd	Rluc	Rluc - bkgd	Luc+ bkgd	Luc+	Luc+ - bkgd	Ratio		Rel Ratio ind	Av	SD	SEM
UGA/p 1	146	6867989	6867843	153	486969	486816	7.08834		4.99356	4.15756	0.70632	0.315876
UGA/p 2	387	6307748	6307361	80	243520	243440	3.85962		3.48278
UGA/p 3	146	6759773	6759627	295	153809	153514	2.27104		3.71823
UGA/p 4	219	6618345	6618126	85	201142	201057	3.03797		1.9057
UGA/p 5	447	6292540	6292093	113	162358	162245	2.57855		3.7445
UGA/p 6	292	5910486	5910194	138	116040	115902	1.96105		4.84872
RT/p 1	251	6427288	6427037	165	9123321	9123156	141.95
RT/p 2	317	5314074	5313757	137	5888843	5888706	110.82
RT/p 3	208	6218427	6218219	123	3798124	3798001	61.0786
RT/p 4	195	5085912	5085717	97	8107491	8107394	159.415
RT/p 5	222	4673291	4673069	75	3218064	3217989	68.8624
RT/p 6	205	5135288	5135083	54	2076926	2076872	40.4448
UGA/e 1	192	4287618	4287426	395	167884	167489	3.90652		2.15786	2.61163	0.82969	0.338719
UGA/e 2	162	4063759	4063597	133	231700	231567	5.69857		2.36415
UGA/e 3	228	3384823	3384595	71	79634	79563	2.35074		3.03486
UGA/e 4	402	3930832	3930430	118	112785	112667	2.86653		2.42293
UGA/e 5	180	3946392	3946212	69	30872	30803	0.780571		4.03897
UGA/e 6	234	3297250	3297016	132	19476	19344	0.586712		1.65103
RT/e 1	173	3814198	3814025	109	6904898	6904789	181.037
RT/e 2	165	3650894	3650729	84	8799834	8799750	241.041
RT/e 3	288	3647730	3647442	69	2825300	2825231	77.4579
RT/e 4	247	3738831	3738584	97	4423165	4423068	118.309
RT/e 5	177	3697576	3697399	66	714626	714560	19.326
RT/e 6	176	3542996	3542820	110	1259089	1258979	35.5361
UAG:
Sample	Rluc bkgd	Rluc	Rluc - bkgd	Luc+ bkgd	Luc+	Luc+ - bkgd	Ratio		Rel ratio ind	Av	SD	SEM
UAG 1/p 1.0 1	113	1761828	1761715	113	191401	191288	10.8581		5.20899	3.4951	0.308697	0.138053
UAG 1/p 1.0 2	94	1978913	1978819	146	111860	111714	5.64549		3.41717
UAG 1/p 1.0 3	151	2315522	2315371	105	131527	131422	5.67607		3.35454
UAG 2/p 1.0 1	126	1336118	1335992	220	101437	101217	7.57617		3.63456
UAG 2/p 1.0 2	180	1317644	1317464	69	85881	85812	6.51342		3.94253
UAG 2/p 1.0 3	181	1651264	1651083	176	87528	87352	5.29059		3.12672
RT/p 1.0 1	131	1451141	1451010	156	3024761	3024605	208.448
RT/p 1.0 2	148	1910427	1910279	310	3156269	3155959	165.209
RT/p 1.0 3	191	2021373	2021182	128	3420084	3419956	169.206
UAG 1/e 1.0 1	113	4719549	4719436	133	475528	475395	10.0731		3.34652	2.78453	0.468762	0.191371
UAG 1/e 1.0 2	209	4375694	4375485	237	233456	233219	5.33013		2.8755
UAG 1/e 1.0 3	264	4558693	4558429	124	219503	219379	4.8126		2.64738
UAG 2/e 1.0 1	100	3671107	3671007	186	238629	238443	6.4953		2.15789
UAG 2/e 1.0 2	174	3499563	3499389	90	211709	211619	6.04731		3.26241
UAG 2/e 1.0 3	143	4112591	4112448	105	180834	180729	4.39468		2.41749
RT/e 1.0 1	133	3428493	3428360	143	10319604	10319461	301.003
RT/e 1.0 2	175	3842741	3842566	122	7122842	7122720	185.364
RT/e 1.0 3	143	3379853	3379710	163	6144046	6143883	181.787
